# Supplementary material for: Investigating the beneficial traits of Trichoderma hamatum GD12 for sustainable agriculture—insights from genomics
Source: Front Plant Sci. 2013 Jul 30;4:258. doi: 10.3389/fpls.2013.00258 (PMC3726867; doi:10.3389/fpls.2013.00258)
Supplement: Supplementary File S1 — GD12.secretome.no-TMs.faa.pfamscan.html. Frequencies of Pfam domains in predicted secreted proteins encoded in the GD12 genome. [file DataSheet1.ZIP]

Archive with 15 entries (12 files):
- Supplemental material/
- Supplemental material/Supp1_PGP by extracts.pdf
- __MACOSX/
- __MACOSX/Supplemental material/
- __MACOSX/Supplemental material/._Supp1_PGP by extracts.pdf
- Supplemental material/Supp2_GD12.secretome.no-TMs.faa.pfamscan.html
- Supplemental material/Supp3_AMP-binding_secreted.faa.txt
- Supplemental material/Supp4_GD12.secretome.no-TMs.SSCRPs.faa.txt
- Supplemental material/Supp5_GD12.secretome.no-TMs.SSCRPs.faa.pfamscan.txt
- __MACOSX/Supplemental material/._Supp5_GD12.secretome.no-TMs.SSCRPs.faa.pfamscan.txt
- Supplemental material/Supp6_GD12.secretome.no-TMs.SSCRPs.faa.pfamscan.html
- Supplemental material/Supp7_GD12 suppressed genes.xlsx
- __MACOSX/Supplemental material/._Supp7_GD12 suppressed genes.xlsx
- Supplemental material/Supp8_GD12 induced genes.xlsx
- __MACOSX/Supplemental material/._Supp8_GD12 induced genes.xlsx
