# Supplementary material for: Investigating the beneficial traits of Trichoderma hamatum GD12 for sustainable agriculture—insights from genomics
Source: Front Plant Sci. 2013 Jul 30;4:258. doi: 10.3389/fpls.2013.00258 (PMC3726867; doi:10.3389/fpls.2013.00258)
Supplement: Supplementary File S1 — GD12.secretome.no-TMs.faa.pfamscan.html. Frequencies of Pfam domains in predicted secreted proteins encoded in the GD12 genome. [file DataSheet1.ZIP › Supplemental material/Supp3_AMP-binding_secreted.faa.txt]

>11429.Fgenesh_scip_prom_ANCB01001384.1_predic_3247269 
MDKSKWAVVAMLAILRAGGAVVPLGVKHPLTRIERIVQDTGMRIVLVDSSQKSRLGSVPATSTITVDAALHKSLPPTTYD
ASSAVTPSNVAWVQYTSGSTGQPKGVVLEHGTLITAVLANAQFLSLTAESRTLQFAAFTFDVCITDIFCSLATGGCVCLI
SEEERMNDLAGCFQRTNATYAELTPTTLKLLSPDQVPALTKLALGGEAIEPQLIDQWSSSVQLINSYGPSECAIVCAANI
LSETKDAKNFGKALAGAFWIVHPGNYNSLCPIGVPGELLIEGPLLARGYLNDPDKTAAAFIKDPAFVQALGLAPGRRMYR
TGDIVQQNADGSLSYFGRIDTQVKIRGQRVEIGEIENQINLLLLHGHQAMVDVVRPAGEALDAPLMLVAVIEYPEAGPAS
SSLEPMNLFNGAQITEAARKEMENLEASLGQLLPSYMVPATFLLAPSIPVNASGKLDRRA
>11429.Fgenesh_scip_prom_ANCB01000711.1_predic_3304582 
MVGGHSLTTLTVLLATVWLGGIFSSSSTDMGVGGLLQRTVQINPKLCKFVFFDDGALYNGKIVDLRDKIKGMMEGMKECD
QLEKFVIVQRFNKHFDTSDIPKTERLEQLLQAAANQLPPSFVRVDFSDPVLIFYSSGTTGIPKAIVHAVGPLLISYSREA
IVHRSMNPDDVGLQFTTTGWIMYLASVGQVFNGGRAVLYDGSPMVPDLKVLLRIVEEQKVSVLGVSPRWMGELHKNHIAP
REVANMSSLKLVVSTGMVLPDQMFEWFYDVAFPPHVQLGNMTGGTDIAGTFAIDNPLDPLYVGGCQNAALGVPITVFDHD
LPEGASGKTLPDGTAGDLVSTGAFPNIPVCLWNDGPGPAPGPKYHGAYFARYNEVWAQGDFCAIHPKTGAVIMLGRSDGV
LNPSGVRFGSSDIYAVLERCFAAEVAESICVGQRRPEDLDESVILFLLMRNGVKLDRALVTKIKGTVAKELTKRHVPKYV
FEMPEVPVTVNGKKVELPIKGIISGKTIKPSGTFLNPQSLDFFYQFQRIEELVEPQAKL
>11429.Fgenesh_scip_prom_ANCB01013875.1_predic_3285583 
MPLYHSSASILSLCATLHAGSTQALGRKFSTKTFWDDCRASKATMIQYVGETLRYLLTAPPQIDPVTGENLDRKHNVRVA
FGNGLRPDVWDRVKERFGIETVAEFYAATESPGSAWNVSSNHLGRGAIGRSGWLHSLISNSAAALVEVDHDTDSPWRDPT
TKFCRRVKPGEPGEMLYRLPPEDINERFPGYYNNPDASNSKILRDVFAPGDAWFRSGDILRRDPSGFTFFSDRIGDTFRW
KSENVSTAEVSEAVGLHPSVREANVYGVQLPHHDGRAGCAAICFDTPVPSEATLRSLADHVKASLPRYARPLFLKLVREV
GDESQTTGTNKQQKSSLRAAGVKPKLRAVTETEDGSGDAGKEEEDADIYWLKGK
>11429.Fgenesh_scip_prom_ANCB01001383.1_predic_3254354 
MDKSKLGVVAMLAILRAGGAVVPLGVQHPLTRIEAIVQDIAAPLVLVDRTHKQRLDSLSSQTQLLAVDSFFESAPSTPAP
AGEPSTSVRPENVAWLIFTSGSTGTPKGVVLEHRALATSILAHGRGFDIQPHDRLSQFAAYTFDVAIQEIMTTLALGACI
CIPSEDDR
>11429.Fgenesh_scip_prom_ANCB01007961.1_predic_3306678 
MLTTLAFGGTVCVPSDAQRLQDITGFIREAEVNMALLTPSFASTFGPDEVPTLKTLIFGGEAPTRESLMTWYGRVKTINA
YGPAEACIICTTYVYRSADESPTTIGQGSNNACWIVDPSNHQRLAPIGCVGELLLHGSSLARGYANGPEAAQRSFLKSVE
WLPSPLPNDERKFYKTGDLVKYNPDGTMQYIGRRDTQIKLRGQRIELAAIEHSIKKALPGIKHVAVDVMRRESRELLVAF
IDFSTLTINWEADEDASLPQSVLRMNETLQGVLIAVLDKLKATLP
>11429.Fgenesh_scip_prom_ANCB01001382.1_predic_3300142 
MDKSKLGVVAMLAILRAGGAVVPLGVQHPVGRIEAIVKDTAAPVILVDRGHEQRLAELSSHTKLLAVDSFFDKAPATLET
TSPEPAVRPENVAWVIYTSGSTGTPKGV
>11429.Fgenesh_scip_prom_ANCB01005027.1_predic_3318769 
MTRRLTTVGTLMPHAQAKLVDRDGNIVPIGGRGELCIAGYQLQAGYWNNSEKTNETMVRDAAGVLWLHTGDEAVFDEEGY
CSITGRFKDIIIRGGENIYPLEIEERLMGHPSISRAIVVGLKNKHYGEVVGTFLELGDGHTKPTDQEIRDWVRKTLGNHK
APTHIFWLGHDGVPADVPLTGSGKIRKFEMAKLGDELLSMMAKTSKL
>11429.Fgenesh_scip_prom_ANCB01004781.1_predic_3317329 
MDKSKWTIVAMLSILRAGGAVVPLGVGHPLARIAGIVDDIAAPIVLVDRGHEQRLDGLSAHTQMLAVDSFFESPPSAPVP
SGEPCTSVRSNNVAWVIFTSGST
>11429.Fgenesh_scip_prom_ANCB01001941.1_predic_3303350 
MDKSKLGVVAMLAILRAGGAVVPLGVQHPVGRIEAIVKDTAAPVVLVDRGHEHRLAKLSCHTQLLAVDSFFESAPSTQAP
SGEPCTSVRPENIAW
>11429.Fgenesh_scip_prom_ANCB01011932.1_predic_3284678 
MATVLRATWSLVLARYCETDDVCFGATISGRQAAVHGLVEMIGPIIATVPVRLHIDSKQSTSAFLRYVQDHATDMVPYEQ
FGTQNIAKISNDAKDACNFSSLLVVQPMQSLLGDGNESIMVASEEGKHAETFENYFSYPLVIQGHLYENQIQLVLIYNSQ
VLMEQRLIALSHHFEHVAQQLASQTDMAIGDISVASGWDVQRAAKLNPEMPDIIDLCVHTLIEKQSVVRPSALAVDAWDG
RFTYAEYNQSANRLAHYLVNEYGVKTGDFIHVCFEKTAWYMISILAINKAGATWVPLDPSHPPQRLAQIVSQTKAMIALT
STSNKAICLDLLPTIIEVTASLDKTLAKTFKVREHQKDL
>11429.Fgenesh_scip_prom_ANCB01005027.1_predic_3318765 
MRLTHEDVLCCPPPLFHCFGLVLGLLAIITHGGKVVYAAEVFDIPSTLRAISDEECTAIHGVPAMFDSLFQAELPPNFKC
DKLRTGIIAGAPVPRYLMELLVNRFGMTEFTSSYGLTEASPTCFNAFTDDAMTRRLTTVGTLMPHAQAKLVDRDGNIVPI
GGRGELCIAGYQLQAGYWNNSEKTNETMVRDAAGVLWLHTGDEAVFDEEGYCSITGRFKDIIIRGGENIYPLEIEERLMG
HPSISRAIVVGLKNKHYGEVVGTFLELGDGHTKPTDQEIRDWVRKTLGNHKAPTHIFWLGHDGVPADVPLTGSGKIRKFE
MAKLGDELLSMMAKTSKL
>11429.Fgenesh_scip_prom_ANCB01001869.1_predic_3263813 
MHVAAVLWNCAEWGLFFWACAKTRATFIPIDARATDDFAYMLESTTPRVLVVQDADTAAHLTKQNANLPNMVLRIHCGRS
GTVDGWMGLDDLLARDSSFHGDQWPGDTDDDQGPPRANGMCGSDGDTPALIVFTSGTTGKPKGCPHTNRNLVSQTYNYDP
NVDSSFVDRWLVHTPVCHVFAINNALRRWLKTGDQAMIDKNGIVYILGRYNDLIIRGGENINPWKIESALSEIPGLQQVG
DLYLVP
>11429.Fgenesh_scip_prom_ANCB01014499.1_predic_3308245 
MVAAFSILCCGAAFAPIASTLSPEEVSYILELTNASSILFSPEFQPQVAAIMQYQATHKSGLDPIVSIPISIGTSTAITG
QSRIQIDPQMVMDPLRPGALIFTSDKLPSEEREQYVKAARALQRPIISGDFGWPNVTKFWQKLLGRQFIIYYGSTEAGNL
TAMMDEPGLALEAGMHWDATKRSRAETI
>11429.Fgenesh_scip_prom_ANCB01001483.1_predic_3300351 
MWAVVAILGILKAGAAFMPLDPSHPISRREELVKEVKARVVIASPNAATSCAAFLFQLCYRWIRQGL
