# Supplementary material for: Investigating the beneficial traits of Trichoderma hamatum GD12 for sustainable agriculture—insights from genomics
Source: Front Plant Sci. 2013 Jul 30;4:258. doi: 10.3389/fpls.2013.00258 (PMC3726867; doi:10.3389/fpls.2013.00258)
Supplement: Supplementary File S1 — GD12.secretome.no-TMs.faa.pfamscan.html. Frequencies of Pfam domains in predicted secreted proteins encoded in the GD12 genome. [file DataSheet1.ZIP › Supplemental material/Supp4_GD12.secretome.no-TMs.SSCRPs.faa.txt]

>11429.Fgenesh_scip_prom_ANCB01001838.1_predic_3278788 
MCTPAASAASQILGRSSAMGLAMAQAGVTSAAAQHLERFPATTLSTSPQNYCPARRSSLANSISTMSSPESMVSDLSHTS
RSSSVSSASSLASATLNNPLMAQSRFRLMKAMNERSSLKTTIHTVSESSEEYGFSSSPESYTGPVAKIGGLRTETSLSAR
YERELERQSREAASDAARTLQDLHNQSVRGTKRSRTASLDQPLQDHVREMLGAPYGSTSRFQQPALVDTRKRVCCSTEAA
TGFQVATGNHNYGIREPSFWEILN
>11429.Fgenesh_scip_prom_ANCB01002508.1_predic_3291548 
MARVFCLIIIPVTFYLAMFAIHFLCLTNPGEGDGFMSSEFQATLNSKGMRDVPADVIMGSRVTIRHVNTQGGYLHSHPLM
YPTGSLQQQITLYPHKDDNNVWVMENQTQPLGIDGQPINGTDAWDKLSEVHHIVDGTVLRLYHQPTFRRLHSHDVRPPVS
EAEWQNEVSAYGYEGFEGDANDYFRVEIVKKESKGALAKERLRTIETKFRLIHVMTGCALFSHKVKLPEWASEQQEVTCA
RGGSVPNSIWYVEHNDHPLLGDDVEKVNYANPGFFGKFWELHK
>11429.Fgenesh_scip_prom_ANCB01001545.1_predic_3263010 
MAAIFTMLAVLALLIVIASKWILIGRRMPGNYDWDKSSYCQRWQIFLSIERLRRRCFHSQGIIGLLTGTNWIVLYFRALG
AEIGKDCALFANGNPSLIFTEPDLIKLGDRVAIDDASVVAHINTRGKFDLNRLNIGDRCVMRSGSRLLSGATMKNDSCLL
EHTLIMGGDVVEENWTMQGWPAEKYTGKRAAVE
>11429.Fgenesh_scip_prom_ANCB01005775.1_predic_3266027 
MALCYLMSIVVFLFYPESAGKTLEEMDFLFTKGRSPWTFLDREATKIGALFKRDLEHGEALTVFDEDGIVSKDKKVGRCH
VGVLEHSILDFGCHSVDLAIEVFKIEGDFVSDVVETKKKAESILCGVVAEEKGVALWPPSLQADGLLCEKTADLEDQLGV
VIARDQIRA
>11429.Fgenesh_scip_prom_ANCB01000896.1_predic_3282398 
MREGLGSDIRSGVFLAIFGLGATASDPIDRKQSENTGDVCMQRALRILVSAWTVSFSGNIQLSQGLILCALYFTRNSSDI
LAEFHQPRSGIDILVDRMPFPNYGTSPKLEHLCVLGEIAARSLLNRMHHAIYFTDSLTIYAGRALDSLTTSQSTSTPPHP
DASLLRMCSELNFQLERWYEALPVDIKPDLYDGTPQNKQACIHRLRYWSAKQSIFRPFVIHATSSQFDKAELEMPPTVVS
QSKSLHWRPIRRIWAIL
>11429.Fgenesh_scip_prom_ANCB01004610.1_predic_3277885 
MDLAQRMLASLASGLSQRSAAQELEKHRLDSRDPAERLAFEDLVDVKELQQRWRGLMAPTRWPRVTYTEAIKILEPVAHM
FEHEPVWGSGLQSEHEKYLAEKIGYDAESDAFMPIFVTQYPRDIKAFYMLQSQSPPPQGQTVDCFDLLVPNLGELAGGSM
REYRLAELEDNMRLHGLEVPTHRKARSNDMGWYLDLRRWGCPPHGGFGLGFDRLLSYLTGVPNVRDVVPFPRHFERCDC
>11429.Fgenesh_scip_prom_ANCB01004039.1_predic_3258621 
MSRMLLQAMLFIGATYCDAATIRAMGFEDRYKAKTAFYTRTRMLFHTDWEKDETVLIQSLFLMSFWRGTPTDVRDVRYWL
GIAITYAESYGFHRSIRDEDCDIEPLSPSDWETDNSGPDAPFGSCQPEHVTYAIKMVEIAKLLGKIIDVHFVPGNASLSV
TSSKTLQDLNTSLEAWRTSLPEHIKYSPEEGSDSVWTCLLHLAYK
>11429.Fgenesh_scip_prom_ANCB01008258.1_predic_3268382 
MVDSLKEYKAVVAYGLTAYCALLRTTLAAHVTLLDFYRVLCCKDCAFCGKFGGFVFLPTWIRCCFECIEEDPETRMVRVA
EVRRLFRLSRAEVSQQRSCQTLSGLYTEGLYSMRRSYQQHRIKLVPYFQAMKEFGDRLETGAAHSHRPFWDPVHNFMASC
ELPYYDPQTKVVEAGISCAGCERRGDGQPVGLNPPFGYNDLFDERPWSEVFSREGYLKHFKICSQAQALWNASPEAALEA
MIKRDIYQY
>11429.Fgenesh_scip_prom_ANCB01006870.1_predic_3283913 
MIAIVVAVSSSLVLGGYTASVTLMLFIWMYNDLDGSNSDIWIRNALNASGLMCFSWVRSAVAFLRYASVLHSSGRVCRID
HVRRGFRPYSTKAFTSKPIGFQKALGLGVRPAQQRAGELACCQRAEIYRALSSQLCTNTYFVLVRVNAYLHNYGPVPCAV
GFYLAYHSQKRTSLSHSAATRAAVISACAKDAVSSIAGTLDGFSNSPSRYFGPRLVEWLSVGLVAVSCLCYSSNSDQIRS
IQLRLGVEMQRADGQIRYALNGPQSSRHHQSNQSLKLYPSSSIPTAP
>11429.Fgenesh_scip_prom_ANCB01007331.1_predic_3274987 
MSSVAVVLALVLNIVSDSLDMVKHGLGICQSLVQDRQLKSISKNLSSDKTKSFIISPTLRLLREAVSLDGGAYARKIVRA
RTYTFASLGRNLEIGIAGDSQGDSGKASVRTNAVRFFLSCLRYLQSDGRKELLSQKELFSHLTFMIKSDPPSLVLDILDT
LKTHVLADSKISREIKFKCFNTKTLMRVLALYTYSNSTEAESDVDRVSEKAHQFLMYVCTKPGAGILYPSTGLYPKETDE
EFSVQLAKQKGSAHGNHEAQPASDSNI
>11429.Fgenesh_scip_prom_ANCB01008121.1_predic_3251854 
MAAHKRLRTMASSGGASAAGSSSSQDCSICLNSIAPCQSLFVAPCSHTWHFKCVRSLLTSPQYPIFICPNCRAGADLEAD
VEEPTEEDWQNMDEFEEPEQPVPATVVHAPVPEIEEEAEPAFPSPSDDPVEATVQETDAMDVTVNITSAPSPTGSPTALH
ATSEPLPIRGAGRASHLRDSGTPSPPGGGAEGIITPRNNAGPWVFDGRAGRQPADATTEMTSLDSAAEADITTHESSDDA
ASR
>11429.Fgenesh_scip_prom_ANCB01013704.1_predic_3318897 
MHNREDASIRKAVLFMVFALAQAHMSQRPTSDDADVSVRYFLAAHQLLSREKGAIRLESIQARLLQCLWLLSESRINHCW
NLFGTAARLAYAIGLHRKRHADRIDRIEVECRRRTFWSAYALDNYLSMALGRPRTFHDDDIDQELPSCVDDHQIYADHIN
QDSTLGQSVMLGPVAYAKYNIPFLELEIVKICKLTIAVGCLEF
>11429.Fgenesh_scip_prom_ANCB01001118.1_predic_3304639 
MYLVLMLMPVPPVCKAMPELILQLQPAYKLLLSLQIKRREKGISYADLPRMGRSRHMWRSIKACKLESIKRIITAGFTGS
AWAASDLNTLKMNRKPLCGHKVGDPLPACIAGYCMGATAWGLSDAATDYSFIFAGLRAQKFCCLLPAAIMHMPLCKASCG
VEGPVKKLTETCHPLVAHVATLLRISTGPFRQYGCR
>11429.Fgenesh_scip_prom_ANCB01007323.1_predic_3283597 
MLARRQLTRAPASASSIMMATRMLATPYQQQQRGYATPKGALPQNFRTSKQVEWVWEKDSLLDRLGKYFLMTEMARGIYT
IFYPFEKICPAQAITIEAEERADGSRRTTRYDIDMTKCIYCGFCQESCPVDAIVESPNAEYATETREELLYNKEKLLSNG
DKWEPELAAAIRADSPYR
>11429.Fgenesh_scip_prom_ANCB01013925.1_predic_3297928 
MPTSVRSSSAAAIAMAMAPSASTTVWMASYLCQCRCAAARSGSIRAFGPALLGLAYRSCNKQTATGMCFWIAQRGLATPC
LWVLGDELDPTPSSRLQRGPKARRLLPRPAQQTPPELICNLPSECPSKPSNGMRYASPDVRIAAYRALAWPGSSLARRA
>11429.Fgenesh_scip_prom_ANCB01007961.1_predic_3306678 
MLTTLAFGGTVCVPSDAQRLQDITGFIREAEVNMALLTPSFASTFGPDEVPTLKTLIFGGEAPTRESLMTWYGRVKTINA
YGPAEACIICTTYVYRSADESPTTIGQGSNNACWIVDPSNHQRLAPIGCVGELLLHGSSLARGYANGPEAAQRSFLKSVE
WLPSPLPNDERKFYKTGDLVKYNPDGTMQYIGRRDTQIKLRGQRIELAAIEHSIKKALPGIKHVAVDVMRRESRELLVAF
IDFSTLTINWEADEDASLPQSVLRMNETLQGVLIAVLDKLKATLP
>11429.Fgenesh_scip_prom_ANCB01006538.1_predic_3286440 
MRSSYSGLRLVLIVGVCGGMPRSKHSEILLGDVIISKTVIQYDFGRQYSDRFTRKNTVEDSLGRPNKDVRNLLATFETDR
GLDRLETRTASVLQQLQAKVALTKRHGKYDYPGIAEDKLFESNYRHKHRLSPSCICLCCSGDSDPVCEKALHSSCADVGC
DDGYLIARTRLQAKGQPEQSGNTVQQPVIHVGAIASGDAVLKSAVDRDRLSQETGVIGFEMEGAGVWDEVPCIVVKGVCD
YADSHKHNGWQNFAAAMAASAAKAILERYIRTDKS
>11429.Fgenesh_scip_prom_ANCB01003286.1_predic_3268674 
MHAVPVHPIAAAAVTAAAAQVPPMAAITNGHSAAKNPLYGSLYEACVAMKDKVDAFLAEEPTAPLLRRAQEQVRIAVQVT
DEALERYRYVARCAPRIAPRCFAEGLTPARDYRPEEISLSYNGGKDCLVMLIVLLACYARRYSPPKSMAGANLQNGTTKL
PPFPETLHSVYIVSADPFAEVDDFVETSSAMYHLDVARFTLPMKKGLEVFKAQNPSVRAIFVGTRRTDPHGEKLKHFDPT
DAGWPDFMRIHPVIDWHYTEIWATRELVNWELTRT
>11429.Fgenesh_scip_prom_ANCB01009685.1_predic_3318731 
MFVSLMAIACFPLTTIYTPGALPIPDSSLSFFDYYFSQQEKLQSLIRRFESPDEYAFFPEAIQKPLLKPLNYPKILHKND
VCVNDKIKNFYIEKFLPVVCPNFGREDRGESQENYGSTSTCDIACLQALSRRIHFGKFVAESKFQSDPELYTQLIKDENR
EAIGESITNRAVEQQVLDRLRLKAETYGKDPSTLGGIEQPVKINVDAVVSMYKDFVIPLTKEVEVEYLMQRLLPE
>11429.Fgenesh_scip_prom_ANCB01007645.1_predic_3282213 
MAALSLLLMPQQLTSKSRAETVDQMLESAFYSYNTRCSSPYGATRTLILAQELLRLRGGSSIDDAARWCTRLLESKILGR
IGDALIKERLAICYASKPGVGSWSWGSRRRKSAAWSVFAARAWAQQSKYIPAQRCLNEAKRMYETLPHGQAISRFASARE
TMDSLQRELTEKLEFPAGHDRGIPEDAIDDGIDEESEALTDMRSRRTSNLARGGALETAPLHNEEMSKDTNEDIDKEGFE
>11429.Fgenesh_scip_prom_ANCB01014141.1_predic_3278916 
MMCLGALVPSACNAYATILEMVDRDVERARGELQSIYFNFKEVGGIWANLIDEKGPASPECELLRSFHNRYLDPESWKAT
IRAILKVEVYGFNQKTASVSSTVDCSVSPYAFLHCGLKDVITLIDEKNQKRHDIADALLLANHTFPDHNYLLFTGPPKPC
PREDRQCVRMLDVARMALSNLAIS
>11429.Fgenesh_scip_prom_ANCB01002388.1_predic_3271492 
MIRHLIVLFAITVLLDISLIVTEFTNNFDIQTTYKPVVYSIKLKFEFIILNELIMLTRIDICTCHQQEDMSERNRRNFVS
GATPTNPTLTHDGAGHVEDVEKECTAKSRKDHIFDGRFDSPATSSSLETTKNNDHLPAVTSDACSTGAECTKR
>11429.Fgenesh_scip_prom_ANCB01000300.1_predic_3288532 
MRPGWDTYFMALASLAAHRSNCMKRRVGCVLVGRERRVISTGYNGTPRGLRNCADGGCPRCNEANGSGVGLSTCLCIHAE
ENALLEAGRERIREGSVLYCDTCPCLTCSIKICQVGITEVVYAHGYSMDTETAEVFRQAGVKLRQFIPPPNGLIHLEKME
LYS
>11429.Fgenesh_scip_prom_ANCB01014615.1_predic_3281222 
MCMADALAFLYWIAKVDANDIEFVLAQPRLQGQSAIKSSHFHHVGSLGTHAMWILDFDCCNNMTLDDSGIEKACRCFWRN
DPFYPRPGSSNTTDQKLWEDFQHRFLMTSEKILKHEEASAKQLPRRLIEKITETRETYEKASGYSIDD
>11429.Fgenesh_scip_prom_ANCB01007619.1_predic_3293132 
MEIAKLMLLWILPQVLCHCNDCRKISGSSYSVNFLVPEAAFRVTAGTPKVFSKVADSGNTIASYICSDCGSMMWRESPNS
GTNKVLKAGTLDDSDKIISSAVFDAEIFTRSRIEWVQPIAGASQRAA
>11429.Fgenesh_scip_prom_ANCB01005474.1_predic_3269188 
MAEVGVACSMAAGAFAACMGASPQTIEQAAEIGIEHNLGLTCDPIGGLVQAPCIERNALGAIKAISSANLALSGETGTQK
VSLDDAIRAMRVTAQGMRNEFKETSLSGLATSVPLHIPVSVPDC
>11429.Fgenesh_scip_prom_ANCB01009286.1_predic_3279767 
MRGRCSAGQKVLASIVIRLALAESFGVNCGLIALDEPTTNLDRDNIKSLAESLHRIIKTRQQQSNFQLIVITHDEEFLRH
MRCSDFCDSFFRVKRDEKQNSVISRESITKIF
>11429.Fgenesh_scip_prom_ANCB01002082.1_predic_3247892 
MPVPKVLPVLLVLKDRRCATIRPGNPALYFTLATVAGDSICTCGDVLAADATANDGHNQCNTQCTFTGQSGRPVFCGGAG
LVSVFASV
>11429.Fgenesh_scip_prom_ANCB01009520.1_predic_3262732 
MGRIVGHLAQWLVLATPDWSVWGGCATAADGTCIQPGVYGLIAAGATMCGVTRLSVTLAVILFELTGSLDYVLPFSLSIL
VAKWTADAIEPSSIYDLLTNMNAYPFLNNKHKPIFSGDLTDLVRRLRRERIIDITNSPLVPASSLRSKLEILHRHGELDG
GLPILREDVLVGLIPAPDLQYALDQLQDEGSNLCLMDQIPSLDEDEDSEGPDPTDFTQYIDPAPVALDIRSPIDLAWECF
VKLGLRYICVLRDGKYAGMIHKKTFVKFTRELEDEQGGH
>11429.Fgenesh_scip_prom_ANCB01008974.1_predic_3318072 
MPANAKQSPPLFSLTGRAIAITGGGRGLGLTLAFAVVEAGAHVTCLDILPEPCQPEWSQLRAAAKAQAVTVSYQRCDVTA
ESEVEDVMRTIADDAMSKGAVFGGVIACAGIQQKIPAVDYPAADFERILRVNTTGVFITAKYAARTMIDRKVRGSIVLIS
SMSGQIANRGLTCTAYNSSKAAVQQMCRSLAQEWGHNGIRVNTLSPGYIRTAMTDELLAAEPEVEKIWMAGALLGRLGVP
EDFKAPAVFLLADGSSFMTGADLRVDGGHCASA
>11429.Fgenesh_scip_prom_ANCB01005357.1_predic_3258945 
MSLRAAALFGLATLQGVTAHLAAYTPGMYCPQNTYRGPLTNFTDPNHVVYDPLFNLEQDSWFLSKGRNCWLAPPTGVWEI
QANSAIQVPWANGQNSKGFYADGKEQNERPQPFSVTNPAVVAAGLVSSSGGINSPNLHAGNKSTAAGTAVAIAYKSNIYD
VKMEDFVVISTAPQTPFERLVTYNIPNLKACDECLCATVWIPNGYGQQNMYMAPHKCKIINPKGGQQPKTPSQVPGPNVR
GPKQMIAAFQASGNNVQWKNGQQVPTYTSRMGYTAGAQTDIF
>11429.Fgenesh_scip_prom_ANCB01002899.1_predic_3259268 
MMKIVKHRVISVTAGILWGLVVCRVIWPISARRKFKEGVSMLYLQMGLIWRRGPLAILLRTDCSESYLKSGEQVAMQRYA
TRLESLRQSAASEFELRGPFPLETYGRIMRSTNRILDSFYAMSLVTHREGNLSPGERALLEYTAKERAVLCDRICHVFQV
LASSMMLEYPLTDAVPSVIGIRDRLLAKIFQFRKEYSPEAMRNLSFIEESEAENGESSRDATAATGSSDTQVGPTVAEER
DYALIYAYTLVTGQVAQELKIAEKEIESLFGILNEESPLLV
>11429.Fgenesh_scip_prom_ANCB01012847.1_predic_3253681 
MHTVSFACVATNPITAAGVPFISAPQLLFVDNLAAKGYLGKLCGSWLDILATIPHIFRLGAILYRHKLGTSAFQDAPDEF
LSFGGIEDRLMVSAPCGEGEPIYIIDKIAVLFKIAALLYLWSLLDEPLLRDEDFECRDEDAGIQDEDLECEDQNEWRQKM
HKVTMKSIRLQAERMLPTIPLEDNFNLALCWPMLIIGCFTKDKRTEEFIEQRLIAIANRFGVGNPLETLFVLKYVWNLPM
NKRSPWMIWQYVQNSKCRECTCPKCIPCLF
>11429.Fgenesh_scip_prom_ANCB01000641.1_predic_3289743 
MDRTAVICALILSLCGVSDVDVAKDYHQSEMELAAHLEKLAAEFRSHAVLKYVRGTANDAEILFSAREKHGSIEQCVIDH
ELLDGDGISRLRENMIVDAATNHSAANKLYTDRKSTRVVALKPSGEVAVIYVKVGNYYKLPGGGIEAGESHSDAALREVK
EETGAMVALRSGYFATTEEFRFHLHQTSYCYLADVLDDTGEPCLTEEELADGFIHEWINIYKALEVMNAAEPTTEFGCFV
KERDTYVLAVAAKIIEASGSKEKAIK
>11429.Fgenesh_scip_prom_ANCB01011969.1_predic_3311985 
MVDPVKKRALLLILSMPCIVTRHEWCTSGNLHYVLKSEDIEEFLIANGFDDIENIHMSIDAVSNRNPGYCFVDFAQRATA
ERALTSLQASLRGREIKVGPCEPRKKRNDNGRSGFQQRTDGWRGAPAGDDVQQFQSEQRPRGNFNRSEEVVDESQGKRLS
YIGKRIAPHDSTRSPAGTYYYCFVDFETKEEAETAMQALDGAPYDGGVLKVSLAKRNDRQSPRTNATPDRNGQGRGWSRP
SNPRPEGGLPPSARAMGSNNWRKRDAE
>11429.Fgenesh_scip_prom_ANCB01000786.1_predic_3261647 
MLPLLIATAADGLCFVASIVVACVVGRPVSYLNCSAFPKEGNTGDFIYSLFANVKHSSSDVFQWADPSKASCYEIKAIWG
LSIATSILFFICRDGFSGVPPTPNVLRKARSLGTMAMANAQYRDRRSLYDSSDEDLDMNIPVQVLNDSHPYFPPLPTAAK
KTKRPRMRSMNRPVEEMPPLPPLPPAFAANKPPPIPPTPLSSSNLSVPPISPVSMTGKTKRKTLLQRIEGWWDLGLLERR
QTLFGASKSG
>11429.Fgenesh_scip_prom_ANCB01002468.1_predic_3256681 
MTTASLCAGFAYLISHSGNCYLWKGKGSDVDELSCARLIGMDLTLTGQLIEYDEGSEPDSFWDMLEGHPKPHSADHWRLK
PSFGKYNSRLFCSDAESRQQIYEISPFNQADMSTFNIYILDAFFEMYIIVGSQAQSEYASFRNALDFAQEYAVLAASMED
RPFIPISTVVLEGVPRDLKRVFRKWTDERCPTLLQVPSGESGLKRGRSLRVVPLTQAILALKE
>11429.Fgenesh_scip_prom_ANCB01013403.1_predic_3317684 
MHALEWAYEGKDYVCCLVAIATCAHQGAWAIGWGETQRYAIYHDPKFHGGRYNLDDPPVGGLEAARMAALLTYRSRDALE
HRFSRQGYDGKEKGVTTKHIQKVQPPNIATPSSNPTFVIQSYLRYQAKKFTHRFDSNCYLALTHKLDSHDVARGRADTIA
EALALIEQPTLILGIKSDGLYTFADQEELSRSIPRATLREIVSEDGHDAFLIESRQINDILKGFWYDHLRDMI
>11429.Fgenesh_scip_prom_ANCB01001703.1_predic_3310391 
MLGRCRYFAKRQLRLVPFLGWGLWAMGMPMVSRSWLKDKSGLDRAFAGLVSKRLPTCKSFIPRRTAATMGRALVGAGLYA
SKGFSEATRFSQQKYQESQAWCKKTDRPHPMHLLYPRTKGFIATVQHLRRAPHIKAVYDLAIFYRRGNEFQEAPTMWDTL
SIPRLSKEAGFQFHVHARRFPIESLPHTDAELASWLEQRWIEKGEWLEAQRQKCLAS
>11429.Fgenesh_scip_prom_ANCB01007437.1_predic_3309508 
MALRVKPASALMPFRAAAAFTTTSQKDATSLTPHSPSFGKIRKEVPLPSEEGTKGVIQYALTSLDIIANWARQSSLWPMT
FGLACCAVEMMHLSTPRYDQDRLGIIFRASPRQSDVMIVAGTLTNKMAPALRQVYDQMPDPRWVISMGSCANGGGYYHYS
YSVVRGCDRIVPVDIYVPGCPPTSEALMYGIFQLQRKMRNTKISRMWYRR
>11429.Fgenesh_scip_prom_ANCB01010769.1_predic_3274294 
MDSLESALSLPTLGAILLLAGVEARLGMRWQVQLHMGAIQQLLELGQTKTIYLTDGIKRAIFWQDLNSSVMTGSNRIVDH
TTFAELQWKRDPFASTYFVLAPGFQRRSHLFDENFLEILKDIHALQCVQDLPRYSCQNPVEMLRIDNQQASIGSRLVDLP
KLSTTMEACHLAAYLSACMLCCKVWRHSVMPLLPHIQAIS
>11429.Fgenesh_scip_prom_ANCB01005737.1_predic_3251467 
MAICLLAMPLASWAHTVIVYPGWRGDNLVTNATFPYGMQWMYPCGGIPLTTNRTYWPTTGGPISFQPGWFVGHATAMLQV
NLGMGTDGPDGGPLEMSHQIVPKFGILGPSNNPFPGTICLDKVSVPTDIGVKAGVNATIQIVMSAQHGAALFSCVDITFV
EPGDKRIPVSNSSNCFNSSDIGFADIHLATISKGVDLGDLGELKI
>11429.Fgenesh_scip_prom_ANCB01001013.1_predic_3285556 
MTSLLMTLLYVTGLVLSAPTPKNTVSEPLATITKPSQPQTPSSERPSWLNEKRARIFRVDRAFLERLSKGDRPSKYFLDA
TLDLIETSQDLEGVPVFAGDKSKTVTIDPNGDVMASYGSEKFVPVWSRQGRHHGHHHHRPPRALGQKFACFILGFSLALA
IICSCMRNLCSQEDVETTGPASDPSTAEKGTSSEFRDEKA
>11429.Fgenesh_scip_prom_ANCB01003738.1_predic_3266071 
MAMERSYSALLFGHSTTALASLTLSEVANGRGFAVPWQISDGLFAVCTYGRTADPASAGLSSQEESKIQFPIYYPLREIL
KNEIVTYLSTMPSVQDLIPTVDKTSSVVSHKDQSIEEVMARYFDGVEGPYSGIVTNVVRTAGKLDRLETSQYCRLCGITL
DEEGDSTWAGELGDDPADSSVTLNKGKLCYGCKRSMGG
>11429.Fgenesh_scip_prom_ANCB01003267.1_predic_3302975 
MVEDGKRRHGAATQLFFVLSAPCTTQSRRDTQTQRSNGPLLGDGLSFVAQQVGASYQRGATGASGGAALRPFVGDGICRE
RQAERGATPERGTQRSLARIEDRGCARDAADGDASVVGWLAATLRLRLDSDMRGRLGLCLSAREIGDSWKREKRVTTGGV
VDGGGGAARKGTGAAAF
>11429.Fgenesh_scip_prom_ANCB01001234.1_predic_3304692 
MSGGVVGATAGTLTFMLGAESKILPRVEPTLFLMGKKVLHCGDQGAGLSAKLANNYLLALNNIATAEAMNLGIRCGLDPK
VLANVLNVSTGRCWPSEINNPVKGVIETAPANRDYRGGFGISLMRKDLRLALVAAEAAQAKTELGTLGFSMYDKAAQRED
CKDRDFSVVYRYMGGKEE
>11429.Fgenesh_scip_prom_ANCB01000096.1_predic_3289059 
MRKAARLSWRPLKGRLRLAGVLRASSAAERGGIGAVCRAYEEQLLGTTCTCHWRKRLHPLKADAHPCLQRLLPFAAVGVG
DWLRAFSLRGWSRLDVFADRCGIAKGKLPLCDYKPITASRSDAFVGKNSDSPVNQIKSKLPVCIHRAIKWPFSNHIT
>11429.Fgenesh_scip_prom_ANCB01003280.1_predic_3250069 
MCMVTNLLTAGFLAACSPEVRRSAHLPTENQSNIHLIETLRRMKTASQPGRPFFDILFHAQSFQSSLPRDKLFAILNLPC
VEEYWIPLPNYRCSDLEVFRNFVVVDLMHNKSVKALSWVNTAGVDRESDDPSWIPTVADFEGPKPSFFMERGRPTTSFLF
QEAEAKEHC
>11429.Fgenesh_scip_prom_ANCB01000786.1_predic_3261641 
MKRPWSTSQAACRFFTANLLYIDVLSSVSLGCPPRLYNYQNSIIPSCSTTQWSPCTLGETGLRMEEFRGLHNWVVQVIGD
IASLHSWKRAQSQAGSLSVNELLSRGQILGEAIKGGILAIQTTCPTADSRATVISVPVLGEQPSYAIHNIIWLHAALIYL
NT
>11429.Fgenesh_scip_prom_ANCB01008382.1_predic_3281159 
MAMLSVLFRINPSLIYRCVVVSAAVAILAYTLALTGITGGPSRLPYVLILDKTTDVTYTEAILGVWSIVEINLGITCGCA
MRLKSLVVKYLPQLGFFSSSPLESGTCESRRKDLDNAQDSYQLRNVRKESTEPGFGSGNSDSYRPGPRSRGSDNGSTDKI
LS
>11429.Fgenesh_scip_prom_ANCB01011938.1_predic_3301361 
MDPRKAKDLHLVSLLFKSAVAVFGSMTLPCTSECSSHTPCAELEKTHREHLLHLLDTSSEFMPLLDHILWPVIVAGAAVA
TESVEKRMLVEMYWLNSVRDPYTGGCTRIALATIRKFWASGKTKWDECFDEPHAWMI
>11429.Fgenesh_scip_prom_ANCB01014295.1_predic_3312839 
MNQALSGGMVLVLSLWDDYAANMLWLDSTYPTNATSASPGAARGTCSTGSGVPATVEQQSPNAKVVFSNIKFGPIGSTGG
NSTTGTPTSTPGGPSSTGSSSGPTQTHYGQCGGTGYSGPTQCASGFTCQVLNPFYSQCL
>11429.Fgenesh_scip_prom_ANCB01000070.1_predic_3247579 
MRKQLRFAALSCCFTCKLPLDWCVEAKEDKGTPGKCVYVDKVLPAVVVAASSTREAQWIRDSFDVDPTDERAFWQWLAGK
RVFMETRGTNMHMLWAMVIRKTLYL
>11429.Fgenesh_scip_prom_ANCB01005275.1_predic_3272799 
MTATMALTSSAAPSTAAPQCKTNADCLSGFICGPSDISTFTDNVCVKIGTCNNKPDSQFPNLGPKCGDSIFCNIGGYCGE
GYYKSGGETILTEVCVNAVTGVKCAEP
>11429.Fgenesh_scip_prom_ANCB01009699.1_predic_3283025 
MSAYVRSSCCLSCTVRVRGGPVNLSERTAARASVRPPARVLLRRAGTHSWMLILRRISHVHACLLRAGDAGNGHSSFAGH
MALGKNANLL
>11429.Fgenesh_scip_prom_ANCB01009821.1_predic_3311094 
MTTLGAGLAEMLCRPLALAWDASENKLCITAPNQNPQTSPDVCCRLIVCMLPRLRPLPAAMATLKALSLSVAARGSERAS
TGDEAL
>11429.Fgenesh_scip_prom_ANCB01013757.1_predic_3272914 
MMESCACSLPISLPLLAASSSAGLLYLRCVFRYALIDKFRGRWRKHKEVATAFNAIETDKVAWNGRNDITPNHDMAPRHC
TSNTACTYY
>11429.Fgenesh_scip_prom_ANCB01013204.1_predic_3308288 
MAIAAAITVITVASKCWLQTTIAALGTHEPIGGQPCLTEPSAHSSKPCCYRLLFIRPGIAALFGCKGAGRMFR
>11429.Fgenesh_scip_prom_ANCB01000631.1_predic_3277695 
MSYLDLPTVLVLFAIAAGLPPIKQKTASRWADCCQSPARLLSAISKLQRRPNQSMTCSGEQPAWPTGIGSSCQ
>11429.Fgenesh_scip_prom_ANCB01007810.1_predic_3264232 
MPRMLATAPELLCSSLAEPHHPTTPCPSKPDSGLKARDANCAYQRQSLRARGRRFAAC
>11429.Fgenesh_scip_prom_ANCB01010148.1_predic_3263105 
MLYGGTWHRCLTISVRVALWLLSASNSRCKLCPVFTDMCTDSIAGAVPRIPCPYRIPTEDLLLAYSVNVSAEPFRAEYPI
NPSWEIAKSLPEYLPALRAKDPNSRYAVNTPPVRIVVHPEPIRVSYKTVRELVPSFWEETYAGRKIDLVVHIGMAGPRPM
YQIESRGHRTGYKSLDVDGRHLDSLDGERGEDWIWHDLPDTLRTDLNMQDIWERWQQHSSIDTDLRISDDAGRYLCDFIY
YSSLSTCYKQGKPRKVLFFHVPADPAEATLKQGHELAVNLIRAIVESEVAAR
>11429.Fgenesh_scip_prom_ANCB01006129.1_predic_3305027 
MVQSVILNGIDWSAESCLTLLICALGCIARPFGPTLETMPGTSAYASAETLFHAAQRRIGIAFCSEDIISTQCLFLSGMY
MMCILQPTKAWRFFVQALASCQQLPFLNSLSPPPSSTICDGSPASHSLETLQQATYWSSWKSEREMRSYLRPTDFTLTEE
ELAFYPSFLPTPPNLQPAQELEANRDSCVSRQTVSWYFYLAEISLRRLASNLHAEMAQLCEQSLSNRNALEALAAAVPQY
EEQAQEWISSLPLCLSFDAPAEEDDIFMFKECSSSDSCCTT
>11429.Fgenesh_scip_prom_ANCB01010652.1_predic_3304078 
MPSSPLALSLIKLAGVPLAAPSANASTKPSPTAAQHVKDDLDGRIEIILDGGPCQVGVESTVVDGLCEPPVVLRPGGISL
EELRSCPGWENVVKAYKDHSEEGKSAPRAPGMKYKHYSPKARVVLYESTYKAGAEGVLPSDFEVASATANGNTGKTNGHP
AKRIGVIRTQRWNSGAGLQCGPLQPAPINHENHDEEYLNPAYSVYKADLKNSEGKVIGELFDIDLGQDAKRIAQGLFSAL
RELDRRSIDTIFVDGIENELDIAAAVMNRLRKAASEIRS
>11429.Fgenesh_scip_prom_ANCB01010903.1_predic_3300050 
MAGFFIRRKARRSARAALLDALSLYRQVAATGVAHTIEEEHSLLLHGPTRNHRVADMGVQTDFVTDAPSVQYRPVDGEED
DVLTQIPSNTFTEAKGEQIGAWRNSMHMQTEDGGGLPALDMIDLHAILKSSQVISSLLQVEELLKTMCDVILQTCGGSAT
NAAIVVYADSDGWCVAASGDPEKGASAHKPVLPLANTPLIAENVVLYCTRFMETVFIPDIVSDERFGNVNESWLRRNPTS
KSIIAIPIRHANKPLLGVLYLEGVPGSFTDRN
>11429.Fgenesh_scip_prom_ANCB01009007.1_predic_3293483 
MTLDRTLSTALRTHLLCFLIYAFQSLDCTIVRKECAPLVSIGIWHNLSTEKRQEAHLDSSPHLRKAWRAAQKRYDAADEA
TKARLRFERSWLYTLILDFMNQLYDENSQSDQTLLYCERFTEFISDLQSQLPTRRYVNSLVQDLHVIPLMRLSPLYNDVS
NALLRDLHALLSHYTFFAIDDQTGIQLSRSEAFDRHCSLLGKLQRIALKHFKDKLTILALSNYGAVDKREELISHLEPLT
DDELLELVNLLDLRSTYPESLN
>11429.Fgenesh_scip_prom_ANCB01006158.1_predic_3252145 
MSLFIFLPVCFGNSFSAYLGRIVPPILAGLADDVESIRETALRAGRLLVKNFAIRAVDLLLPELERGLADDSYRIRLSSV
ELVGDLLFNLTGVKAGAEPGDEDDENAKEASASLKEVLGEEKRDKILSTLYICRCDTAGAVRSAAISVWKALVHSPRTLK
ELVPTLTRLLIQRLGSSNMEHKVIASNALGELIRKAGDGVLASLLPTLETGLQTTTDTDAKQGICLALRELISSASPESL
EDHEKTLISVVRTALIDSDAE
>11429.Fgenesh_scip_prom_ANCB01002630.1_predic_3287262 
MARSLIAAFGLLSSDPRVRAIVLTSSDPKNKMFCAGMDFNAGGEQSANADVHRDEGGQVSLAMYNCTKPVIVALNGSAVG
VGITMTLAANIRVASKDAKVGFVFGRRGFCFEACSSFFLPRLIGTSKALHLATTGGVYPASHKLFDGLFTEVVEAGEVLP
TALKIADEVAANVSMVSASVMKNQIYRTPATPEEAHLVESKLFYSLVRSEDAKEGIQSFLQKRQPEFKDTIDENAPPGYP
WWAPVDVRSRSKL
>11429.Fgenesh_scip_prom_ANCB01005153.1_predic_3269413 
MVWVDSPFNSYRRLVVPKAKSSPVILLAILAVSAEHMAAIEPSLRMFAPMARDVVVSNITYELSRVTECLGSKEPRDILD
LESVEWILASMLILSNYECIGNASAAWCSHRLGARLLINGYSDSNAEASELFRFLRAQFGIHDVLASTTTCLYLGTDDVV
LPKQGDPEALLSDYMRLIHQLTIYITNKTLQDIPHPAALRIEFEQTRGLTLMNASALAVLDDESARLTFIHLVDIHHLAA
LLYAYRIWY
>11429.Fgenesh_scip_prom_ANCB01001869.1_predic_3263813 
MHVAAVLWNCAEWGLFFWACAKTRATFIPIDARATDDFAYMLESTTPRVLVVQDADTAAHLTKQNANLPNMVLRIHCGRS
GTVDGWMGLDDLLARDSSFHGDQWPGDTDDDQGPPRANGMCGSDGDTPALIVFTSGTTGKPKGCPHTNRNLVSQTYNYDP
NVDSSFVDRWLVHTPVCHVFAINNALRRWLKTGDQAMIDKNGIVYILGRYNDLIIRGGENINPWKIESALSEIPGLQQVG
DLYLVP
>11429.Fgenesh_scip_prom_ANCB01010029.1_predic_3292728 
MLAQGKEDVGTASFALSLALQQRGTCACAVLSSMSAGNTSAIPSMDGLEETRRDNAMASRVSFAAAKEEDERRERRGGRG
HAHTIPFKTRELGRTDGQKPALSVEELAPGRTETVEEMQPLPCALYSQNGVRSTSSTSTAKATAARVLRCSELQQTLSLS
ILAVGRSQGVRRCNWTPHRASAPPSTQMTVVGMNPPPGRGAAARPSTARGHLYGSRPLVCICVCIESEQHGSFLLRLPPA
>11429.Fgenesh_scip_prom_ANCB01005399.1_predic_3272232 
MPLQEPVALVWAPGALGPAAGSGIPNGFCFARPSGGFPWLWLPALPYRPPTQLLWSHCSGASSWTLRLAASQPARNCARR
EPGSRRCEVSQHDLSLRVYARLMANCSGAAKNSELRMPQDRLLPAAVVVDENGLTFAARRGSQRGAGRSRRGPLGILLEG
TLRHGCHACGKGREKIAGQIPRHRTIRQVAGGCREHQRRRSRALIGQAHTRTRRLGIAAYCYPVRPRGGTTFSLREI
>11429.Fgenesh_scip_prom_ANCB01007701.1_predic_3255878 
MFSKPSRERVSVFTLGLVAAGSLQLVAAGPCDIYASGGTPCVAAHSTTRALYGAYNGPLYQVKRGSDNATTTISPLSAGG
VANAGAQDSFCASTTCLISIIYDQSGHGNHITQAPPGGAAQGPLPGGLDNLASAIGAPVRLNGQKAYGVFIAPFTGYRNN
NANGTATGDNPEGMYAVFDGTHYNTACCFDYGNAETNSQDTGNGHMEAIYFGTGDGSGRGTGSGNGPWIMADLEN
>11429.Fgenesh_scip_prom_ANCB01008937.1_predic_3296287 
MYNAFSWPALATLLHELEAGNSTLAAAMLERTAWEYDPALPSVPNRKPSTDELTDLVICADGYDAPLPENGLDWWESLWA
NMTAQSWISGNPRFFWTLPCQHFTEFWPEPAEVYRGDLNNTLKHPVLLIAETYDPATPLRNGRRLREEMGSNARLIAHHG
YGHSSRDTSDCTDSIVKKYILHGELPDEPETACYANEKPYLYGVEKGKAGEKRDPLAIWREHIEELSYLNPRLL
>11429.Fgenesh_scip_prom_ANCB01010295.1_predic_3289161 
MDAFPSQIVVLATQAVWTTAVDASLTAGGQTLQTLFDREVQVLRVLAETVLGDLEVLQRKTCEQLITECVHQRDTIEKLV
KAKADSPSHYLWQLQMRYVYTPDGPFLNRLYIKMANAKLNYGFEYLGVPDRLVRTPLTDRCFLTLTQALCQRLGGSPYGP
AGTGKTESVKALGVQLGRFTLVFCCDDTFDFQAMGRIFLGICQVGAWGCFDEFNRLEERILSAVSQQIQNIQL
>11429.Fgenesh_scip_prom_ANCB01009520.1_predic_3262733 
MCGVTRLSVTLAVILFELTGSLDYVLPFSLSILVAKWTADAIEPSSIYDLLTNMNAYPFLNNKHKPIFSGDLTDLVRRLR
RERIIDITNSPLVPASSLRSKLEILHRHGELDGGLPILREDVLVGLIPAPDLQYALDQLQDEGSNLCLMDQIPSLDEDED
SEGPDPTDFTQYIDPAPVALDIRSPIDLAWECFVKLGLRYICVLRDGKYAGMIHKKTFVKFTRELEDEQGGH
>11429.Fgenesh_scip_prom_ANCB01006322.1_predic_3283286 
MKPAVTSLCHLIIDVAVLVARACDRFAEKEIQGYPKGYLEHVVSTSNTTKARLLHYFPQGASEAASTAAEGDEDDWCGTH
LDHGCLTGLTSAMFIDEKQTSPAVPSAADVTSLNGASLPPLEELPASPDAAAGLYIKSRTGETVQVKIPRDCIAFQTGEA
LERITAGKFKAVPHFVRGVRASVSDGRVARNTLAVFTQPNLGEEVDIEQHLTFGEFARGVVTKNTVS
>11429.Fgenesh_scip_prom_ANCB01006736.1_predic_3315998 
MIPGRLKLLAVGLVLFLSLDIAIARIYGIYSAYSAPLKVYSPLWGDEGGNTYGAEEDNVCFGKEWYRFPTSYFLPRNMHA
KFLRSDFRGLLPGEFSEAQTGFGFWSGTWLPTSGLNDRNEEDLGKYVEPRMCSFLVDTQYPGRKAPLSPREPDYIADKHH
WEPLKCVDFLDAANTHILARTLWLPDIAAVPEKYQRKWGRHCLLQRKRSGRDAGMWVDPGQMMMG
>11429.Fgenesh_scip_prom_ANCB01000288.1_predic_3250061 
MVLIGASTGASFTLPLLEAAAQADFVGCVKRFEVLFVARTYREVEYYVQRAQKAGEALTQKGVVINIHVAITSSALSSDG
LPLSRNETSISHITASSSGEDDNDPKKETAIASPHEASCCCCTGGKSSSDEKKETEQQEEKSTPSLPVVREYTARPNIEQ
LIRQPVEVAFGETAVVVCGGPEIVATTRNCVSRLSDERAVHKGTGAQGIYLHVEEYSF
>11429.Fgenesh_scip_prom_ANCB01000896.1_predic_3282399 
MQRALRILVSAWTVSFSGNIQLSQGLILCALYFTRNSSDILAEFHQPRSGIDILVDRMPFPNYGTSPKLEHLCVLGEIAA
RSLLNRMHHAIYFTDSLTIYAGRALDSLTTSQSTSTPPHPDASLLRMCSELNFQLERWYEALPVDIKPDLYDGTPQNKQA
CIHRLRYWSAKQSIFRPFVIHATSSQFDKAELEMPPTVVSQSKSLHWRPIRRIWAIL
>11429.Fgenesh_scip_prom_ANCB01009223.1_predic_3300766 
MLSRADLSIEVLALAVCILDSLDTKFARTWRLSCPLSCPMRSDDHDMDSPTAASPALVKRHSLPSTPRDAPRQQLHIDSV
RPEIIILAALVIAAKFTQDSQQPPHFYRVAWGRGLWSNQQLNVTEMRIMESLDYRILPLCDDDCLTDAMVDMQLAAELEE
SGSRWNTAREPTPPDSAAGSECEFVPSHNRSKTLGVAMLDEFR
>11429.Fgenesh_scip_prom_ANCB01008151.1_predic_3253854 
MLVAALAALPAVFASPIELESRGCTYGGPYQNFPPMSSWLPWTTVFGRYEQTMVNAGSTWDDVGRINVAISSAAASIGVD
ERVILAIILQESTGYVGVQCTGGNDCGLMQCEGCPSFQGRNGLPQSDTTAMINGGTQHFKSNLKDFGDLWDVSSIYPALR
EYNSGSVNSGDLSTAAGGFGVPCYVSDVARRMMGQVF
>11429.Fgenesh_scip_prom_ANCB01010710.1_predic_3283138 
MITITKTALVSQTAVASNVAAAPSAAASSGAAASSGTNNAAAGTCTGGGSTLACSSPSNGSGAVKNAVTGNFDGFVKSTI
AGLDFGLCVPTMKFEAGLDGRKDTEFTFQAIDPLVNKGQEEALNPNIITNRIHDQLTNVCGANAAAKAAAADAQAKISAL
GTRNADTANTWNSLLGFANTNINPDNAPVAGLVGHT
>11429.Fgenesh_scip_prom_ANCB01000117.1_predic_3258645 
MASAWTLEGSYLAGLAGIQIFSPSVAPAVECTALYSAYVPSRTSQVDPTALGHEVTSKSIASTRPQSSPVRSRGCGSTAK
QAKQPLASAAAAVASTGGAGTGPCDGGDKQRPSQASCKREKRGRYGPGSIIASLVCDARSLASDSDSDSQPYKYFPQGHG
STAESIQQLLAAFASTLRLPDKGT
>11429.Fgenesh_scip_prom_ANCB01000931.1_predic_3290079 
MRRRAWAGCVLLDRVLCLTYGRPLMVHAAMSQSQLVLPLAIDDEYLTQLPQAPGSQPAETPSLTECYIQTVQLQDILGEV
LTSLYYPDPNPSPSPSTSSGTKNIDFHKLFAVDSLLTAWHRRLPPHLQASRYRHSGDPPALNLSEREVVFRRQATVLEVR
KICTSRRTSFLHRGTRSSEW
>11429.Fgenesh_scip_prom_ANCB01007995.1_predic_3281958 
MICLLGCLSFGFLRISTGQRQPLQAASRDQRYHAVSVARLSMVKRSKSKEGKNVRGKALRAQTSTQSYRALAPIAPSVKD
CLSDIRPDATRIPPQSVSRPSPHRPNAMLTWTGAFLFQAQVQAQAQAQARRHSPAGQCRVRIRCAPTVVQRSKRARILCV
ERCTCKYGEIERPSER
>11429.Fgenesh_scip_prom_ANCB01012074.1_predic_3316277 
MAILFAVAAVANLGVWIWVTRGPRNALDEEWNHCGRSSAEAMRRGCVMEPLFYGWMPRQCVYQELTDRYPVFENRKWYLE
QDMVNEVDAEALWRGDNIKVYTHIYHAEHCLFQWRKIMFAMENQERYIDNKTISIHHTKHCADQIVEGHIEGDDAINEVE
LGFYRCRNSLWAS
>11429.Fgenesh_scip_prom_ANCB01005610.1_predic_3263655 
MRRALSAVPGLFPGLPFWISCLFPNEDENIPDGSSIEDVIRAMLDPSIAAAVPWGVGINCTKVWKLDSLLRRYEDAIRNL
LQEGVITDWPALVLYPDGTNGEVYNTTTKQWELPEGVEREDRIPWEKQLTEAVRATEGRGKWPQIIVGGCCRASPSDIKK
LHGCINA
>11429.Fgenesh_scip_prom_ANCB01012991.1_predic_3299944 
MVLASLLPSIADSLPSIVATDYHPTVLKNLERNAASLSSKAEPAALMQVARLDWCAPTREPPLDVLADIVIAADVVYAAE
HARWLRHCAAHILAPEGVFWLMVSIRPNGKFEGVCDSIEAIFAEHDMTTTGSCQHLKILSKQWIDKKHNIGRADEVGYRL
FKIGWA
>11429.Fgenesh_scip_prom_ANCB01009339.1_predic_3272025 
MGVAYIAAGLSLGVCLGLTFTKGPKKREFNLLEIARRRPEDIPDDIIDEVFDALAPCYQAQPGEWLLVYGVQLAKVGGLK
VVAVADLSKHQQLLRSLGTDILVESSDLDQAKRDIKKLIPGSLRFAIDTVGPQTAAWCQQVLAERTSSSCCLQRSNQYRA
ALVL
>11429.Fgenesh_scip_prom_ANCB01007943.1_predic_3304955 
MTAWWYCSSCCHGGHASCMQTWHAALRPSEVTSSSSPNVYSDGCCPVDGCGHACLPGKYRGETSTARAEELGRYTMDSTR
MRDEFSKTSTSRRSSPGRSGPSSMTMDRNIRSDANDVPQSKAVGMAREALNKGSGGGILSSSPGRTLTGERERRKSVKFA
RTER
>11429.Fgenesh_scip_prom_ANCB01013228.1_predic_3280506 
MVVLWLLLGDLGIFGGLTSESYSEHTVSMPGSTIATDKGNTAGSSTIRSPGRSLIKLMQVLGRRQGDLQVVLRVTRFHTY
CSRCLLASSRRGLCRGVKQPGDTIMPGTTYSVPVFEPPGLTVAPIEVLREESKALCGWAERRIGTDKHALVLHPIQSREA
RHD
>11429.Fgenesh_scip_prom_ANCB01006390.1_predic_3270262 
MKHRGRLGPAALVGIGTAVVPCAEDDDDNVTVAAVTSGTGEHMATTMASQRCAERLYHGTRRGPAGIDVQDDDEDAVMES
FIAKDFMDHPGVRSCHSAGAIGIMAVKKTRRGYYLYFAHNTDSFALASMGGLEKEPRCVMSRLPDGAKIAKGGRKVQLE
>11429.Fgenesh_scip_prom_ANCB01013434.1_predic_3301739 
MREPEYALISCTVLLITPKIDCDVVYMCSSLQVKGIRISGLDGESLWQLWSANRNRANNQLNTQRTLEVPIFKSSVLGES
VHWHCTENVLVGRQPEAVTAAQKNREPLLKASPERVLRPRSCITQLLEARVIDEMGMIPLRQPITPRPATPHKGAAD
>11429.Fgenesh_scip_prom_ANCB01009035.1_predic_3318148 
MSGGRAQILKQLIGVCGLITPWNFPLAMGARKIAAALAAGCTVVLESDGLTPFISNILAVLGESVGLPKGVFNVVTALNN
TQALCLALCQLDTVKKISFTGSTRVDKLLMQQSASTLKVLSLELGGNAPFIVFDDADVGVVVASALATKFKPSRS
>11429.Fgenesh_scip_prom_ANCB01000010.1_predic_3287317 
MKGCYAFVAGGLGYGAVLLQGQADPNQPVYELQNQLPPDLEHGARKRSADQACPNHNGNFNGFFGVRFHLGPHIGAKLSG
YAACGTGGRKPDDNAQGSFGYQINRLAGDNGAARIQFYTIQDGSRSNIMGGAIVYETNPTDTCPEYIGFNGCEE
>11429.Fgenesh_scip_prom_ANCB01009496.1_predic_3299565 
MKLGKPSDVWSLGCILYQMVYGLPPFGHIANQMARCQAIINWEHHIEYPSRGMGGAPVPPSLIRTLKRCLNRDQHMRPTC
EELLHDTDPFLYPAEVSDKALPIDEELLGRIIQSVVSRCRERMPTESEGASIWPQAYWSSLRKAVGNRPHQ
>11429.Fgenesh_scip_prom_ANCB01007602.1_predic_3266349 
MIARSGAGPEPVAFKALTAEILAASITFALTPAAQDAAKKMAEEISQEDGAEDTAKRFQERIGLDKFECGICPGRLATHW
HKKSRTPLSGFAVACLVDRGLIQPPELELIRRKNWVCSRVHWSRDGHNHSNFRLHSCFEISTQACYCTRR
>11429.Fgenesh_scip_prom_ANCB01003986.1_predic_3250310 
MALPPTAARAFCSFGSSASLARGCGLSRMTPRRRRRNRRLRASAALGVQGDMWLSALIASGRSGMPISVRRIQAQRRVPS
VSVGLARMSPLQDRELKQQMGAMPLVELAAKGLLSWWRLSPGLPESRAVCSPCQDQPRAAYC
>11429.Fgenesh_scip_prom_ANCB01005474.1_predic_3269187 
MLYKRGATISAAEGGCMAEVGVACSMAAGAFAACMGASPQTIEQAAEIGIEHNLGLTCDPIGGLVQAPCIERNALGAIKA
ISSANLALSGETGTQKVSLDDAIRAMRVTAQGMRNEFKETSLSGLATSVPLHIPVSVPDC
>11429.Fgenesh_scip_prom_ANCB01006202.1_predic_3291070 
MPRQKRLKKLSSLWGFNCTCSLCSLHSELARASDERLGQITTINGRLEDWETAPLQMAETLISLYEQERLHAPSSSAYWY
AALMSCAQGLYWETIRYARLAIELGLLDYGFGDESFQRMRQLAEEPTKDACWLARLK
>11429.Fgenesh_scip_prom_ANCB01012420.1_predic_3315259 
MRKVNRAVAAATPLASPTLTRVEPKLPDIQSVDKWCAQCFNNISTTENLYLCRLCVDAYCEKCLNGIIKQPGNKTCDRRP
DVVCRSDHDWFTIQPLNQFLHTGEILWGDGMVKDFKEWEKALRERWHDVVLSSGTIE
>11429.Fgenesh_scip_prom_ANCB01000533.1_predic_3263088 
MVSAEAIRLLLCVLGFMSFGYGSGEFEVTAERLGCYRPEDHIDNPKGYAEGEDARDYDPRLRGPIDEETELGIDPETGMK
NYIANERAGIMTSARHVRLLFGRCIELAREYKHSGSKPDLYEALRLMGTGLHCLE
>11429.Fgenesh_scip_prom_ANCB01003615.1_predic_3262006 
MATASRKIAPALLFFGCRSPDQDDLYSEEFAKWKNLGAVDVRHAYSRSCSDSEDCKYVQHRILHDQEDIIKLWQRGAKVY
VCGSKDVGKAVEEVFLGMIKEGHKKKFGKDLSTEEAKQWFDKQRNARYWTDVFD
>11429.Fgenesh_scip_prom_ANCB01002614.1_predic_3263574 
MVSAFGALAVCGLRGCHRPGLRLVHGRSLCFEASSFLGCRVRIVTSSSCKIWTDGGFGRETGHSQLSDPLPIRKGQDVRR
EKMQQIQGNSRFSRLNCEDCFEPGIALRSSQAVENRFGFPVSASCRWGSKKAVQ
>11429.Fgenesh_scip_prom_ANCB01010574.1_predic_3265920 
MSGTVLQIGVLAFAVVATYHLKWQKNGQRPDSYACPMAVVGTLIEWGEINKLSISSQHGMPNRHLHLYTGYSLEDKSLEI
KSLIPSATAITTSLYYIRWATGHALCSIRSSAWSDDGDECCSVCTTDAAIKTG
>11429.Fgenesh_scip_prom_ANCB01002214.1_predic_3265973 
MAVKSAQVQIELSLLLAAPPPAAPFIPVVKKLFTKELPAFKALTDPAKLFFANYDLLGVQDDKSQPSRMMYVDLFRKAEM
KLGAQQWRRCTRCASVMEDVFGTRPGYTFVLGQQRRCACGGVWALLPKGKLLL
>11429.Fgenesh_scip_prom_ANCB01013443.1_predic_3284126 
MSPLLCCQCASHCILGSGISRSSPSGKPVPVPPASHLALLSTIAVHPLHTTRVDKPEHLDVSSLALGYLRNVLKVVGPLH
ADFRTAFQFRSMPRWNRRAAGHTGHDSDSEMSDGDFEGGRDALRGRIANEGG
>11429.Fgenesh_scip_prom_ANCB01004984.1_predic_3313694 
MPGIFGRLAVTLCLGAALPVQSLRCGSCRSSESGVWAGSFSNPSVAMRPVPGGFGGAHVLEKTWCIGVVREGKLVRHLCQ
LRGEVVISSQGTLVESFLAMKSHTLLDISSVEKCSKGFAARAVGQKTTIR
>11429.Fgenesh_scip_prom_ANCB01009018.1_predic_3276906 
MSTNRLACAAILNLHHCLTGTTWYAFTSGLERRQQRSPADQHDTWFAAVNVTANVRVGCDAAFIASQAERSPSDPWAVAS
PLCRSIARGPETAATVPYTGTVGHFGEHPVAPLAVQCTKSARSRDRRD
>11429.Fgenesh_scip_prom_ANCB01001545.1_predic_3263016 
MNVLGGCITVASAAIADAGIDCVDTVSGGVAALVGGKDGNDTSIVLDPVALEHESILAACCVAYLPNRDEVTNLWFKGQL
PSSASYNHQSLVSRAVQASRGTHGLISASLSEAIGSSQD
>11429.Fgenesh_scip_prom_ANCB01006516.1_predic_3316106 
MRELLSFQGVGPKTASCVLLFCLRRDSFAVDTHVHRISGLLGWRPAEASREEAQAHLEAKVPDGDKYALHVLMVTHGRTC
DECKAGGRAGGKCDLRKAFVKGKKKADDEDTMVKEEGL
>11429.Fgenesh_scip_prom_ANCB01013767.1_predic_3303793 
MHRAEQGGPGLSRSLVMLGLASRGARRGEKNRQAQPSLVWSCFSLAAGGARAGLQERCGRRRKPSVGRDAVSRSRVRADS
YRLECCNQSVTYGKRQDQSGKPPRLFHDAGDAL
>11429.Fgenesh_scip_prom_ANCB01008500.1_predic_3256720 
MDSCKILRLKSSSCLTRISSAALASSTGLGPVSAQFTGLARVPLGGGSEVETDTNHMTVLGVGPGVELMRGALRLERLLF
GGESDSPGRSRPYMGSIQCAYCGAKSSNERCL
>11429.Fgenesh_scip_prom_ANCB01012200.1_predic_3270850 
MATAAALQRSAEPLCRPSTATAGLLCALQLVAAGGRCNIRCKNYVLGAGQLRYDDPMTFATALLQSEVPGGTDSSAPSPC
TSSLMLQKLKGLTHCFRALARRRAEQQLHLC
>11429.Fgenesh_scip_prom_ANCB01000527.1_predic_3284514 
MLARASPALAPRLSDQRRCLAPVALAVAALESEASGESQAMSPAKRPVEAARQKICICIGKVLVSVTTAKSSKLQVRGTA
RHYCTAAAGAKPAEHSKLHLPMPMAARRDDK
>11429.Fgenesh_scip_prom_ANCB01008175.1_predic_3290136 
MFKCPSCLVAVCTACNVSHDGLTCTEHRDHLSGGYKALQAAKKKLGIKDCPNCSTMIEKTFGCNHMTCSACRTHICWECL
QTFPDGGQVYDHMRHKHGGIGVPEYRDLV
>11429.Fgenesh_scip_prom_ANCB01012043.1_predic_3294860 
MPGPTVVSGLPSSVAQGSSAATATSSATVPGNGSTGGTSSRTTTVPKSTSTTTTRSSSSPAVTTSAPPSTATQTLYGQCG
GSGYSGPTKCASPAVCTTLNPYYAQCLNG
>11429.Fgenesh_scip_prom_ANCB01001612.1_predic_3307320 
MEHVQHGILETSGLCSLYAAFTLAPLVACRAWVGIQESTDTLKAGYHNAKQGLRALGTWRYMCRGLMESASLGTCKVVPS
IDFQRGSLPRAGRIDLFMTATSTARA
>11429.Fgenesh_scip_prom_ANCB01011604.1_predic_3307834 
MVLAASVAAAVPCIYICTANAVRNRFPELLEKRVCLLIAHPDDEAMFFAPTVLALARPETGNHVKILCLSSGNADGLGET
RKKELVQSGLALGLRDESDVFVVDN
>11429.Fgenesh_scip_prom_ANCB01002501.1_predic_3266967 
MPLSFFSLFLFASLGSALSIRGLLPRQLREIKDLASRNIWPPEKPLPVGDVTFSWCHAYNKSETCFSRDLMHGSCYDLVL
LDSAMLDRLEEVGASGGQCMLFK
>11429.Fgenesh_scip_prom_ANCB01014760.1_predic_3261485 
MRPLLVSVSALVLAWEASGRIIPIASNELAERDQSYRASNGETFAVEYGFDYHGGDYKEITAANLHDCINYCAAHSPCRA
VSYTGKSCWLKSTVEAAVANSR
>11429.Fgenesh_scip_prom_ANCB01011403.1_predic_3269643 
MSARGLLSNPALFAGHSSCPWETVETFMCNVARCPLPLKLVVHHVQEMCAPGMGGDKSALLNKKERAKLVEFTNMADLID
FLDEKIEEYTGQKGGMRRDL
>11429.Fgenesh_scip_prom_ANCB01014118.1_predic_3297399 
MLANFNVLGVVACAAAYLAMPVVARTWAGSVDMEAACSEQYGGGWTAKLNGSGANDWNCVDASSNTKSINVDAYCSETYG
NAAYADPQGGGAHDWGCYWR
>11429.Fgenesh_scip_prom_ANCB01009946.1_predic_3286089 
MITSSRILSVITAATLIAGVYGGTLGGLNMQACCQEQYSNGSEQAITNGSGCGAWQCYNPNTGNVDGGINVDECCQVTYA
NGAAYSGCRNGKDSWTCYV
>11429.Fgenesh_scip_prom_ANCB01009425.1_predic_3266667 
MQKPNPCLCLGQASWSLELGAWSCSGGLWPLLPLLAWRRCEDPSFPSPLSSVASRTMVSASTCTLCSASSNAQVEVEDTL
CPDKSVLPHITGSIFFEA
>11429.Fgenesh_scip_prom_ANCB01013767.1_predic_3303794 
MLGLASRGARRGEKNRQAQPSLVWSCFSLAAGGARAGLQERCGRRRKPSVGRDAVSRSRVRADSYRLECCNQSVTYGKRQ
DQSGKPPRLFHDAGDAL
>11429.Fgenesh_scip_prom_ANCB01003241.1_predic_3319806 
MLLPFFFPLVFSFFFIHTQCEQHPSDVELSGNILSCQGAKPTTDPSLATAAISHRQAMCQTLLVPGFTLSMPTAALMDCL
GRAWQSLAASTQTTM
>11429.Fgenesh_scip_prom_ANCB01014670.1_predic_3297093 
MIIAGLILLSIVICIVRCTCLGMSCCCSCCYCLKCCGNCCGCCDAPGGGSRKQLEAPYVPQQSGGYRQEAPMVVNMPQHS
TVPAFSTPASHGPP
>11429.Fgenesh_scip_prom_ANCB01013925.1_predic_3297932 
MCFWIAQRGLATPCLWVLGDELDPTPSSRLQRGPKARRLLPRPAQQTPPELICNLPSECPSKPSNGMRYASPDVRIAAYR
ALAWPGSSLARRA
>11429.Fgenesh_scip_prom_ANCB01006979.1_predic_3256687 
MIASSILVTAAPVDGDAQSPQLERRAAGVTVFVADGVQDATIVDLGRGDTPAPLNLCLWPCAPSTTCACTYTPPVQGCSS
LGCVVLPILE
>11429.Fgenesh_scip_prom_ANCB01010792.1_predic_3303779 
MLITAALFTLALAAPVAETKPHGIAARDPFTCPGGLTNSTPMCCSVNVLGLLALDCQQPGANGCSGSSKPNCCTLGAAGQ
GVICNAL
>11429.Fgenesh_scip_prom_ANCB01012356.1_predic_3287474 
MASTAAGVAIGSSVGHAIGGLFSGGSSEPAAPVQAQAAPQQQQQYNNCAGAAQNFTKCLDENGGNMQICNWYLEQLKACQ
AAASQY
>11429.Fgenesh_scip_prom_ANCB01008801.1_predic_3314956 
MLCYTRDKPARQYSAQAVCTLWGLWDMPACRASLVEPWLSAQVSVLASSPLIASSKASLPFDSNTLSAGPPAACSLVDPP
WKGLHM
>11429.Fgenesh_scip_prom_ANCB01007549.1_predic_3275139 
MSGENLRWESLGIFLAAASRAALDTSSFAPLYNSDERRRGLIKALMYIGDCCLETCLALDCLNDLQLVLQYENLIVHSQV
DGDQ
>11429.Fgenesh_scip_prom_ANCB01009138.1_predic_3279278 
MNCVGYSSGAEFALAVLCTAQLCISDYRPAGRALFSAKSPAAGFDPGLVDEVKARLCIIMERRQLPRCFGVHGRRQQDKQ
QVRD
>11429.Fgenesh_scip_prom_ANCB01002310.1_predic_3262372 
MLALFATGALASVCSTGLYSNPQCCGANILGVAALDCHTPRGAVPNGATFRAVCASEGGKQALCCVVPVAGQNLLCQPAV
GAQ
>11429.Fgenesh_scip_prom_ANCB01008359.1_predic_3317456 
MILCFATGLANIFTLFSRHALLIIFCALALICPTSGKFDELIRKVSSNYIRAAICYGLAGLKGQAFIGSKTLGGAGIAQM
IV
>11429.Fgenesh_scip_prom_ANCB01006394.1_predic_3268775 
MRTNICPRRLSAGLPGSAKSWTTTRVRRAATGPPAICHLCLAPLRVRTVPLQQQAHLSVWLRATIRGCIHSAQSVSLVM
>11429.Fgenesh_scip_prom_ANCB01001279.1_predic_3253947 
MTHFSYLGCLVMIHGMWSHDTEWRKRLKPSLSRGDDTGNIDRFKSLPPLPRGWKYCVQMSRQCMALMYRAPLSDCSVW
>11429.Fgenesh_scip_prom_ANCB01004508.1_predic_3287003 
MVCIKICISVIVIACPCALGLATPTAVMVGTGVGAENGILIKGGAALETTTKITQVVFDKTGTITRGKMSVAKM
>11429.Fgenesh_scip_prom_ANCB01010240.1_predic_3266780 
MPKHADITVCVCLPKASGAPHMCPIFFDQGSSILTCPVHSSASQKMQLQYHMIPPSKPPYSSKPTQASIGAAT
>11429.Fgenesh_scip_prom_ANCB01001406.1_predic_3286742 
MQQLHAAAGICGPCSAVTAAASLVCVAHRAHVGISLIRAPASCCATPFLAFPYPDMEPEFAQGGFREPSL
>11429.Fgenesh_scip_prom_ANCB01000818.1_predic_3303260 
MPCHAVPCYAMPCCVALFLCPCQDLLSSVEPERRMLIQGWIPEIRSNVIVLLLPPFQTNHLLDRSALFSV
>11429.Fgenesh_scip_prom_ANCB01007995.1_predic_3281960 
MLTWTGAFLFQAQVQAQAQAQARRHSPAGQCRVRIRCAPTVVQRSKRARILCVERCTCKYGEIERPSER
>11429.Fgenesh_scip_prom_ANCB01000404.1_predic_3249937 
MEPVPVLVIAIPAQLTRCQWRASRTRPSSLCRSPPTAHWPLKRAATHGLFSAAGGARCRPQDC
>11429.Fgenesh_scip_prom_ANCB01000747.1_predic_3267872 
MFRSLLYYADILCTTPALACQDEFKEWREEKAKGIAVDEAGNICRPDLYSVWGNTMLPCLL
>11429.Fgenesh_scip_prom_ANCB01004435.1_predic_3309483 
MLTLPVWLVFCLALLPEPLQCDSFSPVYARRCSISGKMRQLFGFRPRLDGWFAKKRCSIKR
>11429.Fgenesh_scip_prom_ANCB01000818.1_predic_3303261 
MPCCVALFLCPCQDLLSSVEPERRMLIQGWIPEIRSNVIVLLLPPFQTNHLLDRSALFSV
>11429.Fgenesh_scip_prom_ANCB01009485.1_predic_3276140 
MSLALANTFSPCLCHLCRSQRHGLPLDGASPVANADSLPIHGPSPGAWELCRASWLE
>11429.Fgenesh_scip_prom_ANCB01009066.1_predic_3274111 
MLCRYPCWALCGFTLVGWTSSVLCSGAKGKDEAKRARKWLEQMALLSVSTIGTVAV
>11429.Fgenesh_scip_prom_ANCB01013360.1_predic_3312121 
MGLHEILQQHSGAYLAFSCCVAAQLADWASTMSCSILSGGCRTRNIVSMPMLPNMS
>11429.Fgenesh_scip_prom_ANCB01002348.1_predic_3293537 
MRYHSSLIGNAQAVALLQDFVALLRCIGCCSGSTTVTSVLECLGCRQRMDSRQ
>11429.Fgenesh_scip_prom_ANCB01012810.1_predic_3255713 
MDVKCPGCFTITTVFSHAQTVVICQGCTTVLCQPTGGKARLTEGCSFRRK
