# Supplementary material for: Investigating the beneficial traits of Trichoderma hamatum GD12 for sustainable agriculture—insights from genomics
Source: Front Plant Sci. 2013 Jul 30;4:258. doi: 10.3389/fpls.2013.00258 (PMC3726867; doi:10.3389/fpls.2013.00258)
Supplement: Supplementary File S1 — GD12.secretome.no-TMs.faa.pfamscan.html. Frequencies of Pfam domains in predicted secreted proteins encoded in the GD12 genome. [file DataSheet1.ZIP › Supplemental material/Supp5_GD12.secretome.no-TMs.SSCRPs.faa.pfamscan.txt]

# pfam_scan.pl,  run at Sun Feb 24 16:34:38 2013
#
# Copyright (c) 2009 Genome Research Ltd
# Freely distributed under the GNU 
# General Public License
#
# Authors: Jaina Mistry (jm14@sanger.ac.uk), John Tate (jt6@sanger.ac.uk), 
#          Rob Finn (rdf@sanger.ac.uk)
#
# This is free software; you can redistribute it and/or modify it under
# the terms of the GNU General Public License as published by the Free Software
# Foundation; either version 2 of the License, or (at your option) any later version.
# This program is distributed in the hope that it will be useful, but WITHOUT
# ANY WARRANTY; without even the implied warranty of MERCHANTABILITY or FITNESS
# FOR A PARTICULAR PURPOSE. See the GNU General Public License for more
# details.
#
# You should have received a copy of the GNU General Public License along with
# this program. If not, see <http://www.gnu.org/licenses/>. 
# = = = = = = = = = = = = = = = = = = = = = = = = = = = = = = = = = = = = = = = =
#      query sequence file: GD12.secretome.no-TMs.SSCRPs.faa
#        searching against: /data/pfam26.0//Pfam-A.hmm, with cut off --cut_ga
#    resolve clan overlaps: on
#     predict active sites: off
# = = = = = = = = = = = = = = = = = = = = = = = = = = = = = = = = = = = = = = = =
#
# <seq id> <alignment start> <alignment end> <envelope start> <envelope end> <hmm acc> <hmm name> <type> <hmm start> <hmm end> <hmm length> <bit score> <E-value> <significance> <clan>

11429.Fgenesh_scip_prom_ANCB01002508.1_predic_3291548     72    260     72    261 PF02815.14  MIR               Domain     1   189   190    178.7   7.9e-53   1 CL0066   
11429.Fgenesh_scip_prom_ANCB01004610.1_predic_3277885     51    233      1    235 PF00152.15  tRNA-synt_2       Family   154   333   335    122.4   1.5e-35   1 CL0040   
11429.Fgenesh_scip_prom_ANCB01004039.1_predic_3258621      4     98      2    105 PF04082.13  Fungal_trans      Domain    37   133   261     32.8   2.7e-08   1 CL0507   
11429.Fgenesh_scip_prom_ANCB01007331.1_predic_3274987      2    252      1    257 PF11707.3   Npa1              Family    23   270   331    188.6   1.3e-55   1 No_clan  
11429.Fgenesh_scip_prom_ANCB01008121.1_predic_3251854     26     73     25     74 PF13639.1   zf-RING_2         Domain     2    45    46     32.4   4.9e-08   1 CL0229   
11429.Fgenesh_scip_prom_ANCB01013704.1_predic_3318897     11    161      3    197 PF04082.13  Fungal_trans      Domain    36   195   261     93.5   8.7e-27   1 CL0507   
11429.Fgenesh_scip_prom_ANCB01007323.1_predic_3283597     87    132     86    132 PF12838.2   Fer4_7            Domain    10    52    52     33.5   3.5e-08   1 CL0344   
11429.Fgenesh_scip_prom_ANCB01007961.1_predic_3306678      1    226      1    226 PF00501.23  AMP-binding       Family   196   418   418    157.0   4.1e-46   1 CL0378   
11429.Fgenesh_scip_prom_ANCB01006538.1_predic_3286440      8    270      4    271 PF01048.15  PNP_UDP_1         Domain    70   233   234     40.4   1.4e-10   1 CL0408   
11429.Fgenesh_scip_prom_ANCB01003286.1_predic_3268674    117    263    116    271 PF01507.14  PAPS_reduct       Family     2   146   174     43.5   2.6e-11   1 CL0039   
11429.Fgenesh_scip_prom_ANCB01007645.1_predic_3282213      1    146      1    171 PF12739.2   TRAPPC-Trs85      Family   250   400   411    109.8   1.1e-31   1 No_clan  
11429.Fgenesh_scip_prom_ANCB01000300.1_predic_3288532      5    123      3    124 PF00383.17  dCMP_cyt_deam_1   Family     3   101   102     87.8   2.6e-25   1 CL0109   
11429.Fgenesh_scip_prom_ANCB01014615.1_predic_3281222     52    116     52    122 PF12417.3   DUF3669           Family     1    65    72     91.9   1.4e-26   1 No_clan  
11429.Fgenesh_scip_prom_ANCB01007619.1_predic_3293132     16    110     15    111 PF04828.9   GFA               Family     2    91    92     78.8     2e-22   1 No_clan  
11429.Fgenesh_scip_prom_ANCB01005474.1_predic_3269188      1    111      1    112 PF03313.10  SDH_alpha         Family   172   282   283    148.8   1.4e-43   1 No_clan  
11429.Fgenesh_scip_prom_ANCB01009286.1_predic_3279767      1     54      1     55 PF13558.1   SbcCD_C           Domain    29    89    90     38.9   5.3e-10   1 CL0023   
11429.Fgenesh_scip_prom_ANCB01009520.1_predic_3262732      1     87      1     88 PF00654.15  Voltage_CLC       Family   283   354   355     59.5   2.5e-16   1 No_clan  
11429.Fgenesh_scip_prom_ANCB01008974.1_predic_3318072     26    268     23    269 PF13561.1   adh_short_C2      Domain     6   241   243     98.6   4.3e-28   1 CL0063   
11429.Fgenesh_scip_prom_ANCB01012847.1_predic_3253681     98    252     29    260 PF11951.3   Fungal_trans_2    Family   248   372   382     38.6   4.3e-10   1 CL0507   
11429.Fgenesh_scip_prom_ANCB01000641.1_predic_3289743      2     29      1     30 PF13350.1   Y_phosphatase3    Family   136   163   164     23.6   4.4e-05   1 CL0031   
11429.Fgenesh_scip_prom_ANCB01000641.1_predic_3289743    118    211    103    231 PF00293.23  NUDIX             Domain     7   107   135     42.1   5.3e-11   1 CL0261   
11429.Fgenesh_scip_prom_ANCB01011969.1_predic_3311985     29     89     29     97 PF00076.17  RRM_1             Domain     4    61    70     35.7   4.4e-09   1 CL0221   
11429.Fgenesh_scip_prom_ANCB01011969.1_predic_3311985    180    214    172    214 PF13893.1   RRM_5             Domain    22    56    56     32.9   3.7e-08   1 CL0221   
11429.Fgenesh_scip_prom_ANCB01013403.1_predic_3317684      1    220      1    222 PF00561.15  Abhydrolase_1     Domain    56   227   230     57.1   1.7e-15   1 CL0028   
11429.Fgenesh_scip_prom_ANCB01007437.1_predic_3309508     86    193     84    194 PF01058.17  Oxidored_q6       Family     4   130   131     78.4   3.2e-22   1 No_clan  
11429.Fgenesh_scip_prom_ANCB01003738.1_predic_3266071     19    144     19    144 PF10288.4   DUF2392           Family     1   107   107     65.2   5.2e-18   1 No_clan  
11429.Fgenesh_scip_prom_ANCB01001234.1_predic_3304692      2     42      1     43 PF03446.10  NAD_binding_2     Domain   120   161   162     33.1     4e-08   1 CL0063   
11429.Fgenesh_scip_prom_ANCB01000786.1_predic_3261641      7    161      2    162 PF11951.3   Fungal_trans_2    Family   135   273   382     44.8   5.5e-12   1 CL0507   
11429.Fgenesh_scip_prom_ANCB01014295.1_predic_3312839      1     78      1     79 PF00840.15  Glyco_hydro_7     Domain   356   432   433    113.4   7.3e-33   1 CL0004   
11429.Fgenesh_scip_prom_ANCB01014295.1_predic_3312839    107    135    107    135 PF00734.13  CBM_1             Domain     1    29    29     50.7   8.5e-14   1 No_clan  
11429.Fgenesh_scip_prom_ANCB01010148.1_predic_3263105    139    273    106    291 PF01470.12  Peptidase_C15     Domain    54   179   203     31.4   1.4e-07   1 CL0379   
11429.Fgenesh_scip_prom_ANCB01010652.1_predic_3304078      1     76      1     76 PF01300.13  Sua5_yciO_yrdC    Family   104   179   179     70.4   9.9e-20   1 No_clan  
11429.Fgenesh_scip_prom_ANCB01010652.1_predic_3304078     78    275     78    275 PF03481.8   SUA5              Domain     1   118   118     93.2     1e-26   1 CL0113   
11429.Fgenesh_scip_prom_ANCB01010903.1_predic_3300050    140    271    138    272 PF13185.1   GAF_2             Domain     4   131   148     35.1   1.5e-08   1 CL0161   
11429.Fgenesh_scip_prom_ANCB01002630.1_predic_3287262      3    222      1    222 PF00378.15  ECH               Family    28   245   245    124.6   3.1e-36   1 CL0127   
11429.Fgenesh_scip_prom_ANCB01005153.1_predic_3269413      3    154      1    249 PF11951.3   Fungal_trans_2    Family    16   164   382     51.8   4.2e-14   1 CL0507   
11429.Fgenesh_scip_prom_ANCB01001869.1_predic_3263813      2    183      1    188 PF00501.23  AMP-binding       Family    26   194   418     89.3   1.5e-25   1 CL0378   
11429.Fgenesh_scip_prom_ANCB01001869.1_predic_3263813    189    239    183    240 PF00501.23  AMP-binding       Family   365   416   418     48.2   4.4e-13   1 CL0378   
11429.Fgenesh_scip_prom_ANCB01007701.1_predic_3255878     30    235     30    235 PF09206.6   ArabFuran-catal   Domain     1   210   325    330.1   1.1e-98   1 No_clan  
11429.Fgenesh_scip_prom_ANCB01008937.1_predic_3296287    105    193     95    193 PF08386.5   Abhydrolase_4     Family    16   103   103     63.2   1.5e-17   1 CL0028   
11429.Fgenesh_scip_prom_ANCB01010295.1_predic_3289161    121    232    121    233 PF12774.2   AAA_6             Family     1   112   231    128.7   2.1e-37   1 CL0023   
11429.Fgenesh_scip_prom_ANCB01009520.1_predic_3262733      1     40      1     41 PF00654.15  Voltage_CLC       Family   315   354   355     35.0   6.9e-09   1 No_clan  
11429.Fgenesh_scip_prom_ANCB01006736.1_predic_3315998      9     75      3     75 PF03901.12  Glyco_transf_22   Family   345   414   414     21.0   0.00012   1 CL0111   
11429.Fgenesh_scip_prom_ANCB01000288.1_predic_3250061      2    191      1    192 PF08030.7   NAD_binding_6     Domain     5   148   149     30.6   2.4e-07   1 CL0091   
11429.Fgenesh_scip_prom_ANCB01008151.1_predic_3253854     70    169     68    175 PF01464.15  SLT               Family     3   105   121     22.7   4.9e-05   1 CL0037   
11429.Fgenesh_scip_prom_ANCB01000931.1_predic_3290079      1     94      1    122 PF04082.13  Fungal_trans      Domain   145   239   261     27.4   1.3e-06   1 CL0507   
11429.Fgenesh_scip_prom_ANCB01005610.1_predic_3263655     25    161      4    166 PF02574.11  S-methyl_trans    Family   185   299   305     30.9   1.5e-07   1 No_clan  
11429.Fgenesh_scip_prom_ANCB01012991.1_predic_3299944     16    107      6    114 PF10294.4   Methyltransf_16   Family    72   161   174     26.5   3.2e-06   1 CL0063   
11429.Fgenesh_scip_prom_ANCB01009339.1_predic_3272025     69    153     66    162 PF00107.21  ADH_zinc_N        Family     5    90   130     33.6   2.2e-08   1 CL0063   
11429.Fgenesh_scip_prom_ANCB01009035.1_predic_3318148      8    150      2    153 PF00171.17  Aldedh            Family   122   262   462    148.3     2e-43   1 CL0099   
11429.Fgenesh_scip_prom_ANCB01009496.1_predic_3299565      4     86      1     88 PF00069.20  Pkinase           Domain   177   257   260     46.2   2.7e-12   1 CL0016   
11429.Fgenesh_scip_prom_ANCB01005474.1_predic_3269187      1    127      1    128 PF03313.10  SDH_alpha         Family   156   282   283    172.8   6.9e-51   1 No_clan  
11429.Fgenesh_scip_prom_ANCB01000533.1_predic_3263088      2    135      1    135 PF07217.6   Het-C             Family    95   229   606    239.2   6.1e-71   1 No_clan  
11429.Fgenesh_scip_prom_ANCB01003615.1_predic_3262006      9     92      1     93 PF00175.16  NAD_binding_1     Domain    25   108   109     35.8   8.3e-09   1 CL0091   
11429.Fgenesh_scip_prom_ANCB01002214.1_predic_3265973      8    124      2    125 PF11635.3   Med16             Family   615   749   750     71.3   4.2e-20   1 No_clan  
11429.Fgenesh_scip_prom_ANCB01008175.1_predic_3290136     42     82     33     94 PF01485.16  IBR               Family    15    57    64     38.9   5.2e-10   1 No_clan  
11429.Fgenesh_scip_prom_ANCB01012043.1_predic_3294860     75    103     75    103 PF00734.13  CBM_1             Domain     1    29    29     49.7   1.8e-13   1 No_clan  
11429.Fgenesh_scip_prom_ANCB01011604.1_predic_3307834     35    103     35    105 PF02585.12  PIG-L             Family     1    73   128     59.3   4.8e-16   1 No_clan  
11429.Fgenesh_scip_prom_ANCB01014760.1_predic_3261485     50     91     50     91 PF14295.1   PAN_4             Domain     1    51    51     37.0   1.8e-09   1 CL0168   
11429.Fgenesh_scip_prom_ANCB01010792.1_predic_3303779     32     85     31     87 PF06766.6   Hydrophobin_2     Family     2    64    66     45.2   4.7e-12   1 No_clan  
11429.Fgenesh_scip_prom_ANCB01002310.1_predic_3262372     13     78     13     79 PF06766.6   Hydrophobin_2     Family     1    65    66     88.4   1.6e-25   1 No_clan  
11429.Fgenesh_scip_prom_ANCB01008359.1_predic_3317456      1     78      1     82 PF10233.4   Cg6151-P          Domain     6    97   113     27.2   2.6e-06   1 No_clan  
11429.Fgenesh_scip_prom_ANCB01004508.1_predic_3287003      5     49      2     49 PF00122.15  E1-E2_ATPase      Family   186   230   230     39.1   3.7e-10   1 No_clan  
11429.Fgenesh_scip_prom_ANCB01012810.1_predic_3255713      1     50      1     50 PF01667.12  Ribosomal_S27e    Family     6    55    55     88.2   1.6e-25   1 CL0167   
