# Supplementary material for: Investigating the beneficial traits of Trichoderma hamatum GD12 for sustainable agriculture—insights from genomics
Source: Front Plant Sci. 2013 Jul 30;4:258. doi: 10.3389/fpls.2013.00258 (PMC3726867; doi:10.3389/fpls.2013.00258)
Supplement: Supplementary File S1 — GD12.secretome.no-TMs.faa.pfamscan.html. Frequencies of Pfam domains in predicted secreted proteins encoded in the GD12 genome. [file DataSheet1.ZIP › Supplemental material/Supp7_GD12 suppressed genes.xlsx]

## Sheet: Sheet1
Arabidopsis thaliana genes suppressed by Trichoderma hamatum GD12 6 dpi.
AGI	Fold Suppression	Gene annotation
At1g09950	29.0647	RESPONSE TO ABA AND SALT 1 (RAS1)
At4g34410	26.794	REDOX RESPONSIVE TRANSCRIPTION FACTOR 1 (RRTF1)
At3g49960	25.2862
At5g62520	19.6489	SIMILAR TO RCD ONE 5 (SRO5)
At5g52050	18.173
At1g43800	15.869	FLORAL TRANSITION AT THE MERISTEM1 (FTM1)
At1g34510	15.4097
At5g44420	15.2001	PLANT DEFENSIN 1.2 (PDF1.2)
At2g34790	14.8201	MATERNAL EFFECT EMBRYO ARREST 23 (MEE23)
At1g76650	14.3631	CALMODULIN-LIKE 38 (CML38)
At2g32140	13.9682
At3g23250	13.6231	MYB DOMAIN PROTEIN 15 (MYB15)
At3g48520	13.0514	CYTOCHROME P450, FAMILY 94, SUBFAMILY B, POLYPEPTIDE 3 (CYP94B3)
At2g22880	11.7608
At2g44840	11.1959	ETHYLENE-RESPONSIVE ELEMENT BINDING FACTOR 13 (ERF13)
At1g30135	10.7591	JASMONATE-ZIM-DOMAIN PROTEIN 8 (JAZ8)
At2g26020	10.3698	PLANT DEFENSIN 1.2B (PDF1.2b)
At3g25880	9.68052
At1g12610	9.40683	DWARF AND DELAYED FLOWERING 1 (DDF1)
At2g17660	9.12443
At2g25460	9.10674
At3g01830	8.75966
At4g35180	8.63994	LYS/HIS TRANSPORTER 7 (LHT7)
At1g08090	8.42093	NITRATE TRANSPORTER 2:1 (NRT2:1)
At1g15010	8.3042
At1g17420	8.09662	LIPOXYGENASE 3 (LOX3)
At5g17850	7.59888
At5g41240	7.11724	GLUTATHIONE S-TRANSFERASE THETA 2 (GSTT2)
At4g23130	6.81451	CYSTEINE-RICH RLK (RECEPTOR-LIKE PROTEIN KINASE) 5 (CRK5)
At1g12260	6.59465	NAC 007 (NAC007)
At2g35290	6.52697
At2g27690	6.18684	CYTOCHROME P450, FAMILY 94, SUBFAMILY C, POLYPEPTIDE 1 (CYP94C1)
At2g27080	6.13301
At1g76960	5.95546
At1g72410	5.82372
At2g34600	5.72259	JASMONATE-ZIM-DOMAIN PROTEIN 7 (JAZ7)
At5g62730	5.49578
At2g37900	5.37184
At2g23170	5.14013	(GH3.3)
At1g61340	5.13472	F-BOX STRESS INDUCED 1 (FBS1)
At1g35140	4.92327	PHOSPHATE-INDUCED 1 (PHI-1)
At3g02840	4.88429
At4g25470	4.76785	C-REPEAT/DRE BINDING FACTOR 2 (CBF2)
At4g27654	4.73354
At5g03550	4.6773
At1g11960	4.59265
At4g29780	4.35945
At1g17380	4.31321	JASMONATE-ZIM-DOMAIN PROTEIN 5 (JAZ5)
At5g10660	4.10912
At1g22810	4.08794
At5g57530	4.04966	XYLOGLUCAN ENDOTRANSGLUCOSYLASE/HYDROLASE 12 (XTH12)
At5g57190	4.04238	PHOSPHATIDYLSERINE DECARBOXYLASE 2 (PSD2)
At3g55840	4.016
At2g30020	4.00824
At1g74450	4.00296
At1g47350	4.00011
At4g19680	3.97613	IRON REGULATED TRANSPORTER 2 (IRT2)
At3g28580	3.94949
At4g25490	3.93972	C-REPEAT/DRE BINDING FACTOR 1 (CBF1)
At1g30020	3.84471
At5g38700	3.82904
At5g42600	3.82537	MARNERAL SYNTHASE (MRN1)
At1g15050	3.77236	INDOLE-3-ACETIC ACID INDUCIBLE 34 (IAA34)
At4g00650	3.72586	FRIGIDA (FRI)
At2g44110	3.70283	MILDEW RESISTANCE LOCUS O 15 (MLO15)
At5g59310	3.66122	LIPID TRANSFER PROTEIN 4 (LTP4)
At1g01750	3.61774	ACTIN DEPOLYMERIZING FACTOR 11 (ADF11)
At4g15690	3.61704
At1g52060	3.61672
At4g17615	3.56188	CALCINEURIN B-LIKE PROTEIN 1 (CBL1)
At3g44860	3.55144	FARNESOIC ACID CARBOXYL-O-METHYLTRANSFERASE (FAMT)
At5g04120	3.40565
At1g72520	3.35626	LIPOXYGENASE 4 (LOX4)
At4g14610	3.35306
At1g29450	3.33223
At4g27652	3.33012
At4g31800	3.30026	WRKY DNA-BINDING PROTEIN 18 (WRKY18)
At5g42380	3.28915	CALMODULIN LIKE 37 (CML37)
At3g21590	3.23924
At3g59930	3.21116
At1g02400	3.19616	GIBBERELLIN 2-OXIDASE 6 (GA2OX6)
At5g65300	3.19262
At4g27657	3.19154
At1g28370	3.17643	ERF DOMAIN PROTEIN 11 (ERF11)
At3g25780	3.14213	ALLENE OXIDE CYCLASE 3 (AOC3)
At1g25510	3.07265
At2g17840	3.06985	EARLY-RESPONSIVE TO DEHYDRATION 7 (ERD7)
At4g12480	3.02536	EARLY ARABIDOPSIS ALUMINUM INDUCED 1 (EARLI1)
At1g03495	2.97466
At4g14090	2.96878
At1g56660	2.96671
At5g42800	2.95403	DIHYDROFLAVONOL 4-REDUCTASE (DFR)
At1g69880	2.90835	THIOREDOXIN H-TYPE 8 (TH8)
At5g22530	2.89415
At3g62680	2.83086	PROLINE-RICH PROTEIN 3 (PRP3)
At1g56600	2.81995	GALACTINOL SYNTHASE 2 (GolS2)
At4g18250	2.80387
At3g61190	2.79928	BON ASSOCIATION PROTEIN 1 (BAP1)
At1g27730	2.78847	SALT TOLERANCE ZINC FINGER (STZ)
At5g40490	2.76726
At5g02780	2.76324	GLUTATHIONE TRANSFERASE LAMBDA 1 (GSTL1)
At4g11610	2.71308
At1g60190	2.71049	PLANT U-BOX 19 (PUB19)
At1g52890	2.70183	NAC DOMAIN CONTAINING PROTEIN 19 (NAC019)
At2g22500	2.69998	UNCOUPLING PROTEIN 5 (UCP5)
At5g17350	2.69651
At3g01490	2.68386
At1g51090	2.68204
At1g80840	2.68062	WRKY DNA-BINDING PROTEIN 40 (WRKY40)
At3g20590	2.67091
At1g77050	2.65959
At1g74420	2.65022	FUCOSYLTRANSFERASE 3 (FUT3)
At3g23110	2.64424	RECEPTOR LIKE PROTEIN 37 (RLP37)
At1g13470	2.63787
At1g73540	2.61834	NUDIX HYDROLASE HOMOLOG 21 (NUDT21)
At3g15390	2.60933	SILENCING DEFECTIVE 5 (SDE5)
At1g66400	2.56687	CALMODULIN LIKE 23 (CML23)
At5g04300	2.56555	No Hits
At5g58120	2.55538
At5g57540	2.54609	XYLOGLUCAN ENDOTRANSGLUCOSYLASE/HYDROLASE 13 (XTH13)
At2g06050	2.5293	OXOPHYTODIENOATE-REDUCTASE 3 (OPR3)
At2g19390	2.52836
At1g19210	2.52742
At3g09020	2.50926
At3g51970	2.49734	ACYL-COA STEROL ACYL TRANSFERASE 1 (ASAT1)
At2g36220	2.4943
At1g74360	2.47144
At1g31540	2.46952
At4g11280	2.46075	1-AMINOCYCLOPROPANE-1-CARBOXYLIC ACID (ACC) SYNTHASE 6 (ACS6)
At4g35480	2.44519	RING-H2 FINGER A3B (RHA3B)
At2g07330	2.44505
At5g57080	2.44223
At2g32680	2.43142	RECEPTOR LIKE PROTEIN 23 (RLP23)
At4g01630	2.42077	EXPANSIN A17 (EXPA17)
At1g71420	2.41832
At1g28480	2.41724	(GRX480)
At4g21680	2.41593	NITRATE TRANSPORTER 1.8 (NRT1.8)
At5g36110	2.41475	CYTOCHROME P450, FAMILY 716, SUBFAMILY A, POLYPEPTIDE 1 (CYP716A1)
At1g64220	2.40525	TRANSLOCASE OF OUTER MEMBRANE 7 KDA SUBUNIT 2 (TOM7-2)
At5g35410	2.38907	SALT OVERLY SENSITIVE 2 (SOS2)
At5g47220	2.3863	ETHYLENE RESPONSIVE ELEMENT BINDING FACTOR 2 (ERF2)
At1g52070	2.38364
At1g22570	2.37187
At4g40090	2.37131	ARABINOGALACTAN PROTEIN 3 (AGP3)
At3g13784	2.36676	CELL WALL INVERTASE 5 (CWINV5)
At4g17150	2.36241
At3g29590	2.34027	(AT5MAT)
At5g54720	2.33739
At1g35230	2.32242	ARABINOGALACTAN PROTEIN 5 (AGP5)
At2g30040	2.3222	MITOGEN-ACTIVATED PROTEIN KINASE KINASE KINASE 14 (MAPKKK14)
At2g18210	2.32071
At1g33700	2.31889
At5g37110	2.31684
At5g22410	2.3132	ROOT HAIR SPECIFIC 18 (RHS18)
At1g30760	2.31161
At3g55980	2.30452	SALT-INDUCIBLE ZINC FINGER 1 (SZF1)
At1g64405	2.30268
At2g24850	2.29823	TYROSINE AMINOTRANSFERASE 3 (TAT3)
At2g33790	2.28632	ARABINOGALACTAN PROTEIN 30 (AGP30)
At3g25870	2.27537
At4g00670	2.27458
At3g11010	2.26269	RECEPTOR LIKE PROTEIN 34 (RLP34)
At2g31085	2.26221	CLAVATA3/ESR-RELATED 6 (CLE6)
At5g57570	2.2602
At1g52040	2.2559	MYROSINASE-BINDING PROTEIN 1 (MBP1)
At1g71870	2.25141
At2g19990	2.25026	PATHOGENESIS-RELATED PROTEIN-1-LIKE (PR-1-LIKE)
At4g35985	2.24289
At5g09630	2.23999
At1g54940	2.23934	PLANT GLYCOGENIN-LIKE STARCH INITIATION PROTEIN 4 (PGSIP4)
At4g23140	2.22524	CYSTEINE-RICH RLK (RECEPTOR-LIKE PROTEIN KINASE) 6 (CRK6)
At2g35930	2.22162	PLANT U-BOX 23 (PUB23)
At3g43190	2.21864	SUCROSE SYNTHASE 4 (SUS4)
At2g03580	2.21791
At4g12500	2.21374
At2g14560	2.21332	LATE UPREGULATED IN RESPONSE TO HYALOPERONOSPORA PARASITICA (LURP1)
At1g65390	2.20818	PHLOEM PROTEIN 2 A5 (PP2-A5)
At3g57240	2.19183	BETA-1,3-GLUCANASE 3 (BG3)
At4g22780	2.18941	ACT DOMAIN REPEAT 7 (ACR7)
At1g77640	2.18727
At5g49520	2.1818	WRKY DNA-BINDING PROTEIN 48 (WRKY48)
At4g01110	2.18022
At4g24380	2.1607
At1g58420	2.15953
At5g45340	2.15248	CYTOCHROME P450, FAMILY 707, SUBFAMILY A, POLYPEPTIDE 3 (CYP707A3)
At1g23730	2.14638	BETA CARBONIC ANHYDRASE 3 (BCA3)
At1g15490	2.14587
At1g19380	2.14481
At3g14150	2.14283
At1g18740	2.14256
At5g10695	2.12616
At4g30110	2.12354	HEAVY METAL ATPASE 2 (HMA2)
At1g19180	2.1196	JASMONATE-ZIM-DOMAIN PROTEIN 1 (JAZ1)
At4g22870	2.11873
At5g37990	2.10934
At2g47770	2.10849	TSPO(OUTER MEMBRANE TRYPTOPHAN-RICH SENSORY PROTEIN)-RELATED (TSPO)
At5g07760	2.10683
At3g28960	2.10645
At1g29860	2.10354	WRKY DNA-BINDING PROTEIN 71 (WRKY71)
At1g29270	2.09877
At5g37770	2.09603	TOUCH 2 (TCH2)
At4g35560	2.09506	DUO1-ACTIVATED WD40 1 (DAW1)
At1g20510	2.09376	OPC-8:0 COA LIGASE1 (OPCL1)
At1g74330	2.08749
At5g46080	2.08238
At1g53680	2.07861	GLUTATHIONE S-TRANSFERASE TAU 28 (GSTU28)
At5g57560	2.07564	TOUCH 4 (TCH4)
At4g14365	2.07418	XB3 ORTHOLOG 4 IN ARABIDOPSIS THALIANA (XBAT34)
At4g25820	2.07363	XYLOGLUCAN ENDOTRANSGLUCOSYLASE/HYDROLASE 14 (XTH14)
At4g15700	2.07093
At1g01140	2.06713	CBL-INTERACTING PROTEIN KINASE 9 (CIPK9)
At3g19750	2.06697	No Hits
At2g22860	2.06693	PHYTOSULFOKINE 2 PRECURSOR (PSK2)
At1g78280	2.05638
At3g51450	2.05318
At5g20230	2.05156	BLUE-COPPER-BINDING PROTEIN (BCB)
At3g17790	2.05	PURPLE ACID PHOSPHATASE 17 (PAP17)
At2g14360	2.04799	No Hits
At3g10930	2.047
At4g09990	2.0459
At1g20920	2.04342
At1g22310	2.04302	METHYL-CPG-BINDING DOMAIN 8 (MBD8)
At5g54060	2.04155	UDP-GLUCOSE:FLAVONOID 3-O-GLUCOSYLTRANSFERASE (UF3GT)
At1g61890	2.03924
At4g25800	2.03887
At4g21865	2.03377
At1g67820	2.02467
At5g44810	2.02296	No Hits
At4g24570	2.02287	DICARBOXYLATE CARRIER 2 (DIC2)
At1g72950	2.02032
At3g14530	2.02001
At1g68600	2.01926
At2g02420	2.01901	No Hits
At5g66650	2.01897
At5g24590	2.01001	TCV-INTERACTING PROTEIN (TIP)
At5g35735	2.00805
At4g25810	2.00715	XYLOGLUCAN ENDOTRANSGLYCOSYLASE 6 (XTR6)
At3g15210	2.00233	ETHYLENE RESPONSIVE ELEMENT BINDING FACTOR 4 (ERF4)
At5g52670	2.0019
At5g17220	2.00174	GLUTATHIONE S-TRANSFERASE PHI 12 (GSTF12)
At5g45630	2.00095
