# Supplementary material for: Investigating the beneficial traits of Trichoderma hamatum GD12 for sustainable agriculture—insights from genomics
Source: Front Plant Sci. 2013 Jul 30;4:258. doi: 10.3389/fpls.2013.00258 (PMC3726867; doi:10.3389/fpls.2013.00258)
Supplement: Supplementary File S1 — GD12.secretome.no-TMs.faa.pfamscan.html. Frequencies of Pfam domains in predicted secreted proteins encoded in the GD12 genome. [file DataSheet1.ZIP › Supplemental material/Supp8_GD12 induced genes.xlsx]

## Sheet: Sheet1
Arabidopsis thaliana genes induced by Trichoderma hamatum GD12 6 dpi.
AGI	Fold Indiction	Gene annotation
At5g45120	14.9041
At4g18750	12.9025	DEFECTIVELY ORGANIZED TRIBUTARIES 4 (DOT4)
At1g66460	10.5716
At2g31080	7.20239
At5g07570	6.57843
At5g26645	5.5212	No Hits
At2g30925	4.99379
At5g28870	4.77518
At4g02690	4.23386
At3g13240	3.9914
At5g23680	3.9329
At1g68480	3.77616	JAGGED (JAG)
At4g07820	3.58285
At3g17230	3.56873
At1g41860	3.54198
At2g34180	3.52978	CBL-INTERACTING PROTEIN KINASE 13 (CIPK13)
At1g40230	3.5005
At2g16000	3.45818
At1g65360	3.43126	AGAMOUS-LIKE 23 (AGL23)
At3g60110	3.36364
At5g09570	3.15839
At5g10310	3.06175
At2g19040	2.99259	RALF-LIKE 12 (RALFL12)
At4g27590	2.98558
At2g34450	2.94207
At4g05210	2.906	LIPID X D1 (LPXD1)
At5g37300	2.90135	(WSD1)
At2g05870	2.89306
At4g23700	2.85054	CATION/H+ EXCHANGER 17 (CHX17)
At4g20050	2.83375	QUARTET 3 (QRT3)
At1g51820	2.82677
At1g72870	2.76805
At5g35850	2.74884	No Hits
At5g44510	2.74841	TARGET OF AVRB OPERATION1 (TAO1)
At1g59790	2.67748
At3g18970	2.5968	MITOCHONDRIAL EDITING FACTOR 20 (MEF20)
At5g37500	2.56841	GATED OUTWARDLY-RECTIFYING K+ CHANNEL (GORK)
At1g15220	2.53452	(CCMH)
At3g45990	2.51707
At3g44240	2.50647
At3g52310	2.49795	ATP-BINDING CASSETTE G27 (ABCG27)
At2g37770	2.4948	CHLOROPLASTIC ALDO-KETO REDUCTASE (ChlAKR)
At1g52620	2.46741
At1g35513	2.45999
At2g39320	2.44915
At2g15020	2.44852
At1g17870	2.44142	ETHYLENE-DEPENDENT GRAVITROPISM-DEFICIENT AND YELLOW-GREEN-LIKE 3 (EGY3)
At1g77310	2.43866
At5g24480	2.43344
At2g29600	2.42776
At3g13682	2.40928	LSD1-LIKE2 (LDL2)
At3g59730	2.39115
At3g45330	2.38408
At5g57760	2.3806
At2g35740	2.37137	NOSITOL TRANSPORTER 3 (INT3)
At1g09700	2.36943	HYPONASTIC LEAVES 1 (HYL1)
At2g18120	2.36248	SHI-RELATED SEQUENCE 4 (SRS4)
At5g54070	2.34485	HEAT SHOCK TRANSCRIPTION FACTOR A9 (HSFA9)
At5g66080	2.33596
At3g50980	2.32327	DEHYDRIN XERO 1 (XERO1)
orf25	2.31056	No Hits
At4g14780	2.30406
At5g44850	2.2931
At3g56270	2.28973
At5g14330	2.27337
At5g62165	2.27143	AGAMOUS-LIKE 42 (AGL42)
At1g26590	2.26339
At3g49820	2.26021
At1g73400	2.25367
At2g31830	2.25116	INOSITOL-POLYPHOSPHATE 5-PHOSPHATASE 14 (5PTASE14)
At2g26820	2.2347	PHLOEM PROTEIN 2-A3 (PP2-A3)
At2g27420	2.23421
At1g23240	2.21417
At2g18590	2.20918
At2g07722	2.20796
At2g03840	2.19703	TETRASPANIN13 (TET13)
At1g02820	2.18185	LATE EMBRYOGENESIS ABUNDANT 3 (LEA3)
At1g14520	2.18116	MYO-INOSITOL OXYGENASE 1 (MIOX1)
At2g29110	2.17971	GLUTAMATE RECEPTOR 2.8 (GLR2.8)
At1g47400	2.17941
At1g17450	2.17726
At4g35770	2.1697	SENESCENCE 1 (SEN1)
At2g14595	2.16916
At5g59680	2.16868
At5g62080	2.16361
At3g22800	2.15898
At2g36630	2.15728
At3g62760	2.14446	(ATGSTF13)
At1g07270	2.14002
At5g36000	2.13958
At4g04990	2.13641
At1g49210	2.11867
At5g24630	2.11446	BRASSINOSTEROID-INSENSITIVE4 (BIN4)
At1g60080	2.11088
At1g08730	2.10505	(XIC)
At1g45110	2.10225
At3g50570	2.09891
At1g79360	2.08409	ORGANIC CATION/CARNITINE TRANSPORTER 2 (OCT2)
At5g38960	2.0814
At3g04270	2.07898
At1g05680	2.07312	URIDINE DIPHOSPHATE GLYCOSYLTRANSFERASE 74E2 (UGT74E2)
At5g58890	2.07197	AGAMOUS-LIKE 82 (AGL82)
At2g30480	2.07119
At2g15830	2.0691
At1g11170	2.06331
At2g28260	2.06323	CYCLIC NUCLEOTIDE-GATED CHANNEL 15 (CNGC15)
At5g41220	2.06171	GLUTATHIONE S-TRANSFERASE THETA 3 (GSTT3)
At3g63330	2.04961	No Hits
At1g70985	2.04899
At1g57770	2.04853
At1g72130	2.04526
At5g66890	2.04271
At1g43330	2.04111
At5g06265	2.03494
At3g31360	2.02009
At3g19140	2.01817	DAY NEUTRAL FLOWERING (DNF)
At1g32740	2.01808
orf77.1	2.01691	No Hits
At5g18240	2.01292	MYB-RELATED PROTEIN 1 (MYR1)
At1g54960	2.00851	NPK1-RELATED PROTEIN KINASE 2 (NP2)
At5g01670	2.00839
At4g15030	2.00824
At5g03060	2.00703
